# Supplementary material for: Signaling pathway network alterations in human ovarian cancers identified with quantitative mitochondrial proteomics
Source: EPMA J. 2019 Jun 8;10(2):153–72. doi: 10.1007/s13167-019-00170-5 (PMC6562010; doi:10.1007/s13167-019-00170-5)
Supplement: Supplementary file 5 — (XLS 242 kb) [file 13167_2019_170_MOESM5_ESM.xls]

## Sheet: Sheet 1
Supplementary Table 1. Identifiers of 1198 mtDEPs for IPA analysis.
Ratio (T/N)	ID	Gene	Description	Location	Family	Drugs
2.70007	P09110	ACAA1	acetyl-CoA acyltransferase 1	Cytoplasm	enzyme	trimetazidine
0.416635	B2R8L0	HSD3B2	hydroxy-delta-5-steroid dehydrogenase, 3 beta- and steroid delta-isomerase 2	Cytoplasm	enzyme	trilostane
0.505566	B1AHA8	HMOX1	heme oxygenase 1	Cytoplasm	enzyme	tin mesoporphyrin
1.58555	B3KSE0	HMOX2	heme oxygenase 2	Cytoplasm	enzyme	tin mesoporphyrin
0.568188	P15121	AKR1B1	aldo-keto reductase family 1 member B	Cytoplasm	enzyme	sorbinil
0.412021	P27338	MAOB	monoamine oxidase B	Cytoplasm	enzyme	safinamide, ladostigil, rasagiline, MAO-B inhibitor, phentermine/topiramate, fenfluramine/phentermine, pargyline, methamphetamine, selegiline, dextroamphetamine, procainamide, tranylcypromine, phenelzine, isocarboxazid, phentermine, benzphetamine
0.616009	Q16647	PTGIS	prostaglandin I2 synthase	Cytoplasm	enzyme	phenylbutazone
2.05322	P23786	CPT2	carnitine palmitoyltransferase 2	Cytoplasm	enzyme	perhexiline
1.54595	B4DZ53	GANAB	glucosidase II alpha subunit	Cytoplasm	enzyme	miglitol
0.395777	F5HB16	ADH1B	alcohol dehydrogenase 1B (class I), beta polypeptide	Cytoplasm	enzyme	fomepizole
0.438621	P00918	CA2	carbonic anhydrase 2	Cytoplasm	enzyme	ethoxyzolamide, dichlorphenamide, phentermine/topiramate, brimonidine/brinzolamide, methazolamide, diazoxide, hydrochlorothiazide, acetazolamide, trichloromethiazide, dorzolamide, chlorothiazide, dorzolamide/timolol, brinzolamide, chlorothiazide/reserpine, quinethazone, chlorthalidone, benzthiazide, sulfacetamide, topiramate
0.406811	E5RJF6	CA1	carbonic anhydrase 1	Cytoplasm	enzyme	ethoxyzolamide, dichlorphenamide, brimonidine/brinzolamide, methazolamide, diazoxide, hydrochlorothiazide, acetazolamide, trichloromethiazide, dorzolamide, chlorothiazide, dorzolamide/timolol, brinzolamide, chlorothiazide/reserpine, quinethazone, chlorthalidone, benzthiazide, sulfacetamide, topiramate
2.01712	P48735	IDH2	isocitrate dehydrogenase (NADP(+)) 2, mitochondrial	Cytoplasm	enzyme	enasidenib
0.442546	P00352	ALDH1A1	aldehyde dehydrogenase 1 family member A1	Cytoplasm	enzyme	disulfiram, chlorpropamide
0.629684	B7Z3I9	ALAD	aminolevulinate dehydratase	Cytoplasm	enzyme	delta-aminolevulinic acid
0.298702	F2WW55	COMT	catechol-O-methyltransferase	Cytoplasm	enzyme	carbidopa/entacapone/levodopa, BIA-3-202, tolcapone, entacapone
1.82553	V9HW35	PRDX5	peroxiredoxin 5	Cytoplasm	enzyme	auranofin
1.71314	A0A0A0QN99	MT-CYB	cytochrome b	Cytoplasm	enzyme	atovaquone, atovaquone/proguanil
0.426478	P11511	CYP19A1	cytochrome P450 family 19 subfamily A member 1	Cytoplasm	enzyme	atamestane, everolimus/exemestane, lapatinib/letrozole, steroidal aromatase inhibitor, anastrozole/goserelin, letrozole/palbociclib, anastrozole/tamoxifen, fulvestrant/letrozole/tamoxifen, anastrozole/exemestane/fulvestrant, anastrozole/goserelin/tamoxifen, anastrozole/fulvestrant/tamoxifen, exemestane/fulvestrant, fulvestrant/letrozole, letrozole/tamoxifen, exemestane/tamoxifen, exemestane/fulve…
1.57451	H0Y8F6	HMGCR	3-hydroxy-3-methylglutaryl-CoA reductase	Cytoplasm	enzyme	aspirin/pravastatin, beta-hydroxy simvastatin acid, ezetimibe/fluvastatin, atorvastatin/niacin, fenofibric acid/rosuvastatin, atorvastatin/ezetimibe, ezetimibe/rosuvastatin, simvastatin/sitagliptin, atorvastatin/choline fenofibrate, choline fenofibrate/simvastatin, fenofibrate/simvastatin, pitavastatin, lovastatin/niacin, ezetimibe/simvastatin, amlodipine/atorvastatin, fluvastatin, cerivastatin, …
2.19691	P23219	PTGS1	prostaglandin-endoperoxide synthase 1	Cytoplasm	enzyme	acetaminophen/pentazocine, acetaminophen/clemastine/pseudoephedrine, aspirin/butalbital/caffeine, acetaminophen/caffeine/dihydrocodeine, aspirin/hydrocodone, aspirin/oxycodone, acetaminophen/aspirin/caffeine, aspirin/pravastatin, acetaminophen/dexbrompheniramine/pseudoephedrine, aspirin/meprobamate, aspirin/caffeine/propoxyphene, aspirin/butalbital/caffeine/codeine, aspirin/caffeine/dihydrocodein…
0.49491	B2R5M1	CYP17A1	cytochrome P450 family 17 subfamily A member 1	Cytoplasm	enzyme	abiraterone acetate, abiraterone, CFG-920, VT-464, abiraterone/prednisolone, ketoconazole
0.179542	L8B4J3	UBC	ubiquitin C	Cytoplasm	enzyme
0.208835	Q96KJ9	COX4I2	cytochrome c oxidase subunit 4I2	Cytoplasm	enzyme
0.294127	B4DWC1	HNMT	histamine N-methyltransferase	Cytoplasm	enzyme
0.31405	I3L2H6	HSD3B7	hydroxy-delta-5-steroid dehydrogenase, 3 beta- and steroid delta-isomerase 7	Cytoplasm	enzyme
0.314299	Q8IZQ1	WDFY3	WD repeat and FYVE domain containing 3	Cytoplasm	enzyme
0.323923	P05108	CYP11A1	cytochrome P450 family 11 subfamily A member 1	Cytoplasm	enzyme
0.365947	B4E2J2	GSTM3*	glutathione S-transferase mu 3	Cytoplasm	enzyme
0.369295	P21266	GSTM3*	glutathione S-transferase mu 3	Cytoplasm	enzyme
0.371508	E7EWB4	DPYSL5	dihydropyrimidinase like 5	Cytoplasm	enzyme
0.380509	A0A059T3A1	MT-ND2	MTND2	Cytoplasm	enzyme
0.383348	A0A096WB60	MT-ND5	NADH dehydrogenase, subunit 5 (complex I)	Cytoplasm	enzyme
0.385042	I3L102	PCYT2	phosphate cytidylyltransferase 2, ethanolamine	Cytoplasm	enzyme
0.408832	Q6UWR7	ENPP6	ectonucleotide pyrophosphatase/phosphodiesterase 6	Cytoplasm	enzyme
0.412071	Q6UX72	B3GNT9	UDP-GlcNAc:betaGal beta-1,3-N-acetylglucosaminyltransferase 9	Cytoplasm	enzyme
0.421272	E5RH11	HGSNAT	heparan-alpha-glucosaminide N-acetyltransferase	Cytoplasm	enzyme
0.435172	Q8TE73	DNAH5	dynein axonemal heavy chain 5	Cytoplasm	enzyme
0.444487	Q53TN4	CYBRD1	cytochrome b reductase 1	Cytoplasm	enzyme
0.449447	O76062	TM7SF2	transmembrane 7 superfamily member 2	Cytoplasm	enzyme
0.457853	P09488	GSTM1	glutathione S-transferase mu 1	Cytoplasm	enzyme
0.461142	P50440	GATM	glycine amidinotransferase	Cytoplasm	enzyme
0.466263	C9IY88	HAAO	3-hydroxyanthranilate 3,4-dioxygenase	Cytoplasm	enzyme
0.470021	A8K987	GSTA2	glutathione S-transferase alpha 2	Cytoplasm	enzyme
0.480281	H0Y804	AKR1C1/AKR1C2	aldo-keto reductase family 1 member C2	Cytoplasm	enzyme
0.484412	A0A140VK07	DPYSL3	dihydropyrimidinase like 3	Cytoplasm	enzyme
0.486338	P28161	GSTM2	glutathione S-transferase mu 2	Cytoplasm	enzyme
0.492883	A8K3K1	ACTC1	actin, alpha, cardiac muscle 1	Cytoplasm	enzyme
0.4991	Q15124	PGM5	phosphoglucomutase 5	Cytoplasm	enzyme
0.504229	O76024	WFS1	wolframin ER transmembrane glycoprotein	Cytoplasm	enzyme
0.508594	Q9BUT1	BDH2	3-hydroxybutyrate dehydrogenase 2	Cytoplasm	enzyme
0.515029	P11766	ADH5	alcohol dehydrogenase 5 (class III), chi polypeptide	Cytoplasm	enzyme
0.515252	P28845	HSD11B1	hydroxysteroid 11-beta dehydrogenase 1	Cytoplasm	enzyme
0.527951	Q9GZT9	EGLN1	egl-9 family hypoxia inducible factor 1	Cytoplasm	enzyme
0.528486	Q9UDR5	AASS	aminoadipate-semialdehyde synthase	Cytoplasm	enzyme
0.531656	Q5TBR0	NANS	N-acetylneuraminate synthase	Cytoplasm	enzyme
0.536431	Q15019		Septin 2	Cytoplasm	enzyme
0.55636	A8K4W5	ACAT2	acetyl-CoA acetyltransferase 2	Cytoplasm	enzyme
0.559029	Q16555	DPYSL2	dihydropyrimidinase like 2	Cytoplasm	enzyme
0.559145	B2R960	TXNL1	thioredoxin like 1	Cytoplasm	enzyme
0.567666	Q7Z513	RHOJ	ras homolog family member J	Cytoplasm	enzyme
0.568076	M4VR43	APOBEC3F	apolipoprotein B mRNA editing enzyme catalytic subunit 3F	Cytoplasm	enzyme
0.574606	Q04760	GLO1	glyoxalase I	Cytoplasm	enzyme
0.576091	Q59F44	CYB5A	cytochrome b5 type A	Cytoplasm	enzyme
0.584162	Q66K74	MAP1S	microtubule associated protein 1S	Cytoplasm	enzyme
0.586446	P46439	GSTM5	glutathione S-transferase mu 5	Cytoplasm	enzyme
0.589341	A0A0A0MR85	GSTM4	glutathione S-transferase mu 4	Cytoplasm	enzyme
0.590508	Q01970	PLCB3	phospholipase C beta 3	Cytoplasm	enzyme
0.591317	H0YAN8	ARHGEF10	Rho guanine nucleotide exchange factor 10	Cytoplasm	enzyme
0.59247	B2RCG5	FMO1	flavin containing monooxygenase 1	Cytoplasm	enzyme
0.600973	P19623	SRM	spermidine synthase	Cytoplasm	enzyme
0.60274	B4DIT7	TGM2	transglutaminase 2	Cytoplasm	enzyme
0.603357	Q969Z3	2018-03-02	mitochondrial amidoxime reducing component 2	Cytoplasm	enzyme
0.603758	B4DF70	PRDX2	peroxiredoxin 2	Cytoplasm	enzyme
0.604231	P23141	CES1	carboxylesterase 1	Cytoplasm	enzyme
0.605693	P10768	ESD	esterase D	Cytoplasm	enzyme
0.606455	Q9H1E5	TMX4	thioredoxin related transmembrane protein 4	Cytoplasm	enzyme
0.612121	Q53FP0	PNPO	pyridoxamine 5'-phosphate oxidase	Cytoplasm	enzyme
0.613813	Q8N5Y3	GYG1	glycogenin 1	Cytoplasm	enzyme
0.616916	P23396	RPS3	ribosomal protein S3	Cytoplasm	enzyme
0.617788	P30043	BLVRB	biliverdin reductase B	Cytoplasm	enzyme
0.621396	B4DVV1	ALDH16A1	aldehyde dehydrogenase 16 family member A1	Cytoplasm	enzyme
0.622157	O95865	DDAH2	dimethylarginine dimethylaminohydrolase 2	Cytoplasm	enzyme
0.626267	B4DMJ3	GAMT	guanidinoacetate N-methyltransferase	Cytoplasm	enzyme
0.628014	P43034	PAFAH1B1	platelet activating factor acetylhydrolase 1b regulatory subunit 1	Cytoplasm	enzyme
0.628614	A0A024R8V0	2018-09-09	septin 9	Cytoplasm	enzyme
0.633713	Q9Y680	FKBP7	FK506 binding protein 7	Cytoplasm	enzyme
0.635355	O75891	ALDH1L1	aldehyde dehydrogenase 1 family member L1	Cytoplasm	enzyme
0.637227	E9PMB9	ME3	malic enzyme 3	Cytoplasm	enzyme
0.63969	Q86SR1	GALNT10	polypeptide N-acetylgalactosaminyltransferase 10	Cytoplasm	enzyme
0.640565	Q86UX7	FERMT3	fermitin family member 3	Cytoplasm	enzyme
0.643634	P10301	RRAS	RAS related	Cytoplasm	enzyme
0.646152	Q8WXI4	ACOT11	acyl-CoA thioesterase 11	Cytoplasm	enzyme
0.649188	H0YN65	CHST14	carbohydrate sulfotransferase 14	Cytoplasm	enzyme
0.652691	P21399	ACO1	aconitase 1	Cytoplasm	enzyme
0.655715	Q9H6T3	RPAP3	RNA polymerase II associated protein 3	Cytoplasm	enzyme
0.65679	B4DX05	HERC5	HECT and RLD domain containing E3 ubiquitin protein ligase 5	Cytoplasm	enzyme
0.659009	Q49A62	AMT	aminomethyltransferase	Cytoplasm	enzyme
0.660485	P36871	PGM1	phosphoglucomutase 1	Cytoplasm	enzyme
0.664397	A8K2Q6	PPIC	peptidylprolyl isomerase C	Cytoplasm	enzyme
0.664997	P37837	TALDO1	transaldolase 1	Cytoplasm	enzyme
1.50071	Q96DP5	MTFMT	mitochondrial methionyl-tRNA formyltransferase	Cytoplasm	enzyme
1.50123	O76031	CLPX	caseinolytic mitochondrial matrix peptidase chaperone subunit	Cytoplasm	enzyme
1.50146	Q9BZQ6	EDEM3	ER degradation enhancing alpha-mannosidase like protein 3	Cytoplasm	enzyme
1.50839	Q9BPW8	NIPSNAP1	nipsnap homolog 1	Cytoplasm	enzyme
1.50969	Q8TBT6	CYC1	cytochrome c1	Cytoplasm	enzyme
1.51035	P11177	PDHB	pyruvate dehydrogenase E1 beta subunit	Cytoplasm	enzyme
1.51113	Q9Y617	PSAT1	phosphoserine aminotransferase 1	Cytoplasm	enzyme
1.51118	A8KA41	OAS2	2'-5'-oligoadenylate synthetase 2	Cytoplasm	enzyme
1.51331	E7D7X9	PYCR1	pyrroline-5-carboxylate reductase 1	Cytoplasm	enzyme
1.51345	Q9UES0	YKT6	YKT6 v-SNARE homolog	Cytoplasm	enzyme
1.51379	Q14554	PDIA5	protein disulfide isomerase family A member 5	Cytoplasm	enzyme
1.51396	O00116	AGPS	alkylglycerone phosphate synthase	Cytoplasm	enzyme
1.51741	B4DL56	GALNT6	polypeptide N-acetylgalactosaminyltransferase 6	Cytoplasm	enzyme
1.5178	Q9H490	PIGU	phosphatidylinositol glycan anchor biosynthesis class U	Cytoplasm	enzyme
1.51941	P13073	COX4I1	cytochrome c oxidase subunit 4I1	Cytoplasm	enzyme
1.51996	O00411	POLRMT	RNA polymerase mitochondrial	Cytoplasm	enzyme
1.52052	Q6QN92	GCSH	glycine cleavage system protein H	Cytoplasm	enzyme
1.52257	P30084	ECHS1	enoyl-CoA hydratase, short chain 1	Cytoplasm	enzyme
1.52294	Q99757	TXN2	thioredoxin 2	Cytoplasm	enzyme
1.5254	B3KPG6	CHPF2	chondroitin polymerizing factor 2	Cytoplasm	enzyme
1.52544	B4DHG3	PLOD2	procollagen-lysine,2-oxoglutarate 5-dioxygenase 2	Cytoplasm	enzyme
1.52603	A0A024R6B4	ENTPD5	ectonucleoside triphosphate diphosphohydrolase 5	Cytoplasm	enzyme
1.52621	A0A024R8L7	ACOX1	acyl-CoA oxidase 1	Cytoplasm	enzyme
1.52871	A8KAK1	UGGT1	UDP-glucose glycoprotein glucosyltransferase 1	Cytoplasm	enzyme
1.53295	Q6ZNC8	MBOAT1	membrane bound O-acyltransferase domain containing 1	Cytoplasm	enzyme
1.53688	A0A087WVM4	MTHFD1L	methylenetetrahydrofolate dehydrogenase (NADP+ dependent) 1 like	Cytoplasm	enzyme
1.54084	Q14249	ENDOG	endonuclease G	Cytoplasm	enzyme
1.54108	O15270	SPTLC2	serine palmitoyltransferase long chain base subunit 2	Cytoplasm	enzyme
1.54156	P35270	SPR	sepiapterin reductase	Cytoplasm	enzyme
1.54173	P09669	COX6C	cytochrome c oxidase subunit 6C	Cytoplasm	enzyme
1.54189	P49789	FHIT	fragile histidine triad	Cytoplasm	enzyme
1.54245	Q02338	BDH1	3-hydroxybutyrate dehydrogenase 1	Cytoplasm	enzyme
1.54702	A8MXV4	NUDT19	nudix hydrolase 19	Cytoplasm	enzyme
1.54799	P53701	HCCS	holocytochrome c synthase	Cytoplasm	enzyme
1.5485	P14406	COX7A2	cytochrome c oxidase subunit 7A2	Cytoplasm	enzyme
1.54948	Q4KWH8	PLCH1	phospholipase C eta 1	Cytoplasm	enzyme
1.55023	P00966	ASS1	argininosuccinate synthase 1	Cytoplasm	enzyme
1.55133	O15228	GNPAT	glyceronephosphate O-acyltransferase	Cytoplasm	enzyme
1.55245	Q9NVV4	MTPAP	mitochondrial poly(A) polymerase	Cytoplasm	enzyme
1.55343	Q502X7	ELOVL1	ELOVL fatty acid elongase 1	Cytoplasm	enzyme
1.5561	B3KNK5	DNAJC10	DnaJ heat shock protein family (Hsp40) member C10	Cytoplasm	enzyme
1.55628	Q9NR09	BIRC6	baculoviral IAP repeat containing 6	Cytoplasm	enzyme
1.55681	P07237	P4HB*	prolyl 4-hydroxylase subunit beta	Cytoplasm	enzyme
1.56026	Q13405	MRPL49	mitochondrial ribosomal protein L49	Cytoplasm	enzyme
1.56179	Q9Y6N5	SQOR	sulfide quinone oxidoreductase	Cytoplasm	enzyme
1.56551	A2VDJ4	GNPTG	N-acetylglucosamine-1-phosphate transferase gamma subunit	Cytoplasm	enzyme
1.56728	Q9BY49	PECR	peroxisomal trans-2-enoyl-CoA reductase	Cytoplasm	enzyme
1.56815	B2R7I6	PEX2	peroxisomal biogenesis factor 2	Cytoplasm	enzyme
1.57204	Q13907	IDI1	isopentenyl-diphosphate delta isomerase 1	Cytoplasm	enzyme
1.57531	A0A024R2H7	TRNT1	tRNA nucleotidyl transferase 1	Cytoplasm	enzyme
1.58314	Q6NVY1	HIBCH	3-hydroxyisobutyryl-CoA hydrolase	Cytoplasm	enzyme
1.58554	Q49A71	COQ7	coenzyme Q7, hydroxylase	Cytoplasm	enzyme
1.58718	A0A087WVA1	SELENOT	selenoprotein T	Cytoplasm	enzyme
1.58826	O95831	AIFM1	apoptosis inducing factor mitochondria associated 1	Cytoplasm	enzyme
1.58869	B4DJV2	CS	citrate synthase	Cytoplasm	enzyme
1.5895	Q5JT02	POMT1	protein O-mannosyltransferase 1	Cytoplasm	enzyme
1.59013	P07919	UQCRH	ubiquinol-cytochrome c reductase hinge protein	Cytoplasm	enzyme
1.59176	P61019	RAB2A	RAB2A, member RAS oncogene family	Cytoplasm	enzyme
1.59442	Q96C36	PYCR2	pyrroline-5-carboxylate reductase 2	Cytoplasm	enzyme
1.59478	O43708	GSTZ1*	glutathione S-transferase zeta 1	Cytoplasm	enzyme
1.59751	P50213	IDH3A	isocitrate dehydrogenase 3 (NAD(+)) alpha	Cytoplasm	enzyme
1.59949	O95716	RAB3D	RAB3D, member RAS oncogene family	Cytoplasm	enzyme
1.60054	B3KM26	AMACR	alpha-methylacyl-CoA racemase	Cytoplasm	enzyme
1.60087	Q96AB3	ISOC2	isochorismatase domain containing 2	Cytoplasm	enzyme
1.61449	P07954	FH	fumarate hydratase	Cytoplasm	enzyme
1.6164	Q9NPJ3	ACOT13	acyl-CoA thioesterase 13	Cytoplasm	enzyme
1.61963	Q08426	EHHADH	enoyl-CoA hydratase and 3-hydroxyacyl CoA dehydrogenase	Cytoplasm	enzyme
1.62094	A0A140VJK2	GPD2	glycerol-3-phosphate dehydrogenase 2	Cytoplasm	enzyme
1.63326	Q8N118	CYP4X1	cytochrome P450 family 4 subfamily X member 1	Cytoplasm	enzyme
1.63739	Q13162	PRDX4	peroxiredoxin 4	Cytoplasm	enzyme
1.63863	P42126	ECI1	enoyl-CoA delta isomerase 1	Cytoplasm	enzyme
1.63884	Q86SF2	GALNT7	polypeptide N-acetylgalactosaminyltransferase 7	Cytoplasm	enzyme
1.64142	Q9BV61	TRAP1	TNF receptor associated protein 1	Cytoplasm	enzyme
1.65446	Q96HE7	ERO1A	endoplasmic reticulum oxidoreductase 1 alpha	Cytoplasm	enzyme
1.66231	Q96SL4	GPX7	glutathione peroxidase 7	Cytoplasm	enzyme
1.66584	Q6IN84	MRM1	mitochondrial rRNA methyltransferase 1	Cytoplasm	enzyme
1.67045	H7C5A7	ACOT8	acyl-CoA thioesterase 8	Cytoplasm	enzyme
1.67115	I3L3P5	P4HB*	prolyl 4-hydroxylase subunit beta	Cytoplasm	enzyme
1.68077	Q8TDB6	DTX3L	deltex E3 ubiquitin ligase 3L	Cytoplasm	enzyme
1.6842	A0A097Q0T5	MT-CO2*	cytochrome c oxidase subunit II	Cytoplasm	enzyme
1.68628	Q9NTX5	ECHDC1	ethylmalonyl-CoA decarboxylase 1	Cytoplasm	enzyme
1.68792	B4DGN8	PLOD1	procollagen-lysine,2-oxoglutarate 5-dioxygenase 1	Cytoplasm	enzyme
1.69401	B2R659	HSD17B4	hydroxysteroid 17-beta dehydrogenase 4	Cytoplasm	enzyme
1.69405	P20591	MX1	MX dynamin like GTPase 1	Cytoplasm	enzyme
1.69761	P02792	FTL	ferritin light chain	Cytoplasm	enzyme
1.70169	C9J8T4	RNF13	ring finger protein 13	Cytoplasm	enzyme
1.70674	Q96I99	SUCLG2	succinate-CoA ligase GDP-forming beta subunit	Cytoplasm	enzyme
1.70779	Q75MT9	MDH2	malate dehydrogenase 2	Cytoplasm	enzyme
1.70819	B4DJQ5	PRKCSH	protein kinase C substrate 80K-H	Cytoplasm	enzyme
1.71129	A0A024RB99	SHMT2	serine hydroxymethyltransferase 2	Cytoplasm	enzyme
1.72721	A0A087WUQ6	GPX1	glutathione peroxidase 1	Cytoplasm	enzyme
1.73877	A0A087X1K9	LYPLA1	lysophospholipase I	Cytoplasm	enzyme
1.74318	Q9NSE4	IARS2	isoleucyl-tRNA synthetase 2, mitochondrial	Cytoplasm	enzyme
1.74748	O43837	IDH3B	isocitrate dehydrogenase 3 (NAD(+)) beta	Cytoplasm	enzyme
1.74968	Q7L0Y3	TRMT10C	tRNA methyltransferase 10C, mitochondrial RNase P subunit	Cytoplasm	enzyme
1.76428	O95470	SGPL1	sphingosine-1-phosphate lyase 1	Cytoplasm	enzyme
1.76465	Q9BQP7	MGME1	mitochondrial genome maintenance exonuclease 1	Cytoplasm	enzyme
1.77406	P11021	HSPA5	heat shock protein family A (Hsp70) member 5	Cytoplasm	enzyme
1.77441	H0YDQ1	ALG8	ALG8, alpha-1,3-glucosyltransferase	Cytoplasm	enzyme
1.78248	E5RH34	ST3GAL1	ST3 beta-galactoside alpha-2,3-sialyltransferase 1	Cytoplasm	enzyme
1.78526	H9LP39	MT-CO1	cytochrome c oxidase subunit I	Cytoplasm	enzyme
1.79513	Q9NX62	IMPAD1	inositol monophosphatase domain containing 1	Cytoplasm	enzyme
1.8038	P68402	PAFAH1B2	platelet activating factor acetylhydrolase 1b catalytic subunit 2	Cytoplasm	enzyme
1.81325	P13667	PDIA4	protein disulfide isomerase family A member 4	Cytoplasm	enzyme
1.82243	Q8NF37	LPCAT1	lysophosphatidylcholine acyltransferase 1	Cytoplasm	enzyme
1.825	Q96RQ9	IL4I1	interleukin 4 induced 1	Cytoplasm	enzyme
1.82736	Q9Y6X5	ENPP4	ectonucleotide pyrophosphatase/phosphodiesterase 4	Cytoplasm	enzyme
1.82776	P49448	GLUD2	glutamate dehydrogenase 2	Cytoplasm	enzyme
1.84039	A8K4A8	DARS2	aspartyl-tRNA synthetase 2, mitochondrial	Cytoplasm	enzyme
1.84944	B4DLK5	CYP1B1	cytochrome P450 family 1 subfamily B member 1	Cytoplasm	enzyme
1.85931	Q9BS26	ERP44	endoplasmic reticulum protein 44	Cytoplasm	enzyme
1.86254	P61604	HSPE1	heat shock protein family E (Hsp10) member 1	Cytoplasm	enzyme
1.87517	O14548	COX7A2L	cytochrome c oxidase subunit 7A2 like	Cytoplasm	enzyme
1.88367	H9E7B8	MT-CO2*	cytochrome c oxidase subunit II	Cytoplasm	enzyme
1.89409	B2R6X6	PPIF	peptidylprolyl isomerase F	Cytoplasm	enzyme
1.90203	D6REQ6	RNASET2	ribonuclease T2	Cytoplasm	enzyme
1.90801	Q92685	ALG3	ALG3, alpha-1,3- mannosyltransferase	Cytoplasm	enzyme
1.91525	Q4G148	GXYLT1	glucoside xylosyltransferase 1	Cytoplasm	enzyme
1.92071	P54687	BCAT1	branched chain amino acid transaminase 1	Cytoplasm	enzyme
1.92686	O60613	SELENOF	selenoprotein F	Cytoplasm	enzyme
1.92865	O95881	TXNDC12	thioredoxin domain containing 12	Cytoplasm	enzyme
1.93915	Q9H488	POFUT1	protein O-fucosyltransferase 1	Cytoplasm	enzyme
1.94087	Q8NBK3	SUMF1	sulfatase modifying factor 1	Cytoplasm	enzyme
1.94287	B1ALH6	PHYH	phytanoyl-CoA 2-hydroxylase	Cytoplasm	enzyme
1.95031	A0A0S2Z580	ETHE1	ETHE1, persulfide dioxygenase	Cytoplasm	enzyme
1.95762	Q15084	PDIA6	protein disulfide isomerase family A member 6	Cytoplasm	enzyme
1.98032	Q9NY97	B3GNT2	UDP-GlcNAc:betaGal beta-1,3-N-acetylglucosaminyltransferase 2	Cytoplasm	enzyme
2.02078	C7DJS2	GSTP1	glutathione S-transferase pi 1	Cytoplasm	enzyme
2.03239	Q86YS6	RAB43	RAB43, member RAS oncogene family	Cytoplasm	enzyme
2.06834	G3V5T0	GSTZ1*	glutathione S-transferase zeta 1	Cytoplasm	enzyme
2.07146	Q5VT66	2018-03-01	mitochondrial amidoxime reducing component 1	Cytoplasm	enzyme
2.08348	B4DH65	OGDH	oxoglutarate dehydrogenase	Cytoplasm	enzyme
2.09056	P51589	CYP2J2	cytochrome P450 family 2 subfamily J member 2	Cytoplasm	enzyme
2.09877	P13498	CYBA	cytochrome b-245 alpha chain	Cytoplasm	enzyme
2.12711	B4DV41	CYP4B1	cytochrome P450 family 4 subfamily B member 1	Cytoplasm	enzyme
2.13021	Q9Y2Q3	GSTK1	glutathione S-transferase kappa 1	Cytoplasm	enzyme
2.16385	H3BSA6	DCTPP1	dCTP pyrophosphatase 1	Cytoplasm	enzyme
2.1687	P54868	HMGCS2	3-hydroxy-3-methylglutaryl-CoA synthase 2	Cytoplasm	enzyme
2.20358	Q8NFV4	ABHD11	abhydrolase domain containing 11	Cytoplasm	enzyme
2.23916	P23378	GLDC	glycine decarboxylase	Cytoplasm	enzyme
2.24096	Q96SQ9	CYP2S1	cytochrome P450 family 2 subfamily S member 1	Cytoplasm	enzyme
2.27416	H0YBX3	RIDA	reactive intermediate imine deaminase A homolog	Cytoplasm	enzyme
2.31494	R4GNF9	TSTD1	thiosulfate sulfurtransferase like domain containing 1	Cytoplasm	enzyme
2.36782	Q9NXQ7	ST6GALNAC1	ST6 N-acetylgalactosaminide alpha-2,6-sialyltransferase 1	Cytoplasm	enzyme
2.37798	Q16880	UGT8	UDP glycosyltransferase 8	Cytoplasm	enzyme
2.74768	H7C4E5	COX17	COX17, cytochrome c oxidase copper chaperone	Cytoplasm	enzyme
3.40352	Q9BSE5	AGMAT	agmatinase	Cytoplasm	enzyme
0.589828	Q14643	ITPR1	inositol 1,4,5-trisphosphate receptor type 1	Cytoplasm	ion channel
0.620176	K7EKG4	TOMM40	translocase of outer mitochondrial membrane 40	Cytoplasm	ion channel
1.54517	P21796	VDAC1	voltage dependent anion channel 1	Cytoplasm	ion channel
1.71308	D6RCD9	TMEM175	transmembrane protein 175	Cytoplasm	ion channel
1.54217	B4DQ79	LYN	LYN proto-oncogene, Src family tyrosine kinase	Cytoplasm	kinase	bafetinib, nintedanib, JNJ-26483327, rebastinib, docetaxel/nintedanib, bosutinib, tolimidone
0.570103	A0A169TED2	PRKCA	protein kinase C alpha	Cytoplasm	kinase	aprinocarsen, L-threo-safingol, ingenol mebutate
0.540878	A0A1B0GTR9	JAK2	Janus kinase 2	Cytoplasm	kinase	WP1066, tofacitinib, TG101348, pacritinib, XL019, ruxolitinib, AZD1480, momelotinib, baricitinib, NS-018, SB-1317, gandotinib, BMS-911543, jak2 inhibitor, methotrexate/tofacitinib, baricitinib/methotrexate
0.243582	K7ELV1	MAPK4	mitogen-activated protein kinase 4	Cytoplasm	kinase
0.367263	B3KY43	PRKAR2B	protein kinase cAMP-dependent type II regulatory subunit beta	Cytoplasm	kinase
0.4038	P12277	CKB	creatine kinase B	Cytoplasm	kinase
0.432711	I3L2I2	MINK1	misshapen like kinase 1	Cytoplasm	kinase
0.503351	P60891	PRPS1	phosphoribosyl pyrophosphate synthetase 1	Cytoplasm	kinase
0.504653	P22694	PRKACB	protein kinase cAMP-activated catalytic subunit beta	Cytoplasm	kinase
0.510586	A0A087WVT9	NME4	NME/NM23 nucleoside diphosphate kinase 4	Cytoplasm	kinase
0.514159	Q15746	MYLK	myosin light chain kinase	Cytoplasm	kinase
0.550159	P19784	CSNK2A2	casein kinase 2 alpha 2	Cytoplasm	kinase
0.563397	P32189	GK	glycerol kinase	Cytoplasm	kinase
0.573296	P17612	PRKACA	protein kinase cAMP-activated catalytic subunit alpha	Cytoplasm	kinase
0.60241	C9JES6	CAMK1	calcium/calmodulin dependent protein kinase I	Cytoplasm	kinase
0.605773	P00568	AK1	adenylate kinase 1	Cytoplasm	kinase
0.612566	A0A0A0MSB3	PRKG1	protein kinase, cGMP-dependent, type I	Cytoplasm	kinase
0.658333	D6RDN9	PDK2	pyruvate dehydrogenase kinase 2	Cytoplasm	kinase
1.50401	Q5EBM0	CMPK2	cytidine/uridine monophosphate kinase 2	Cytoplasm	kinase
1.59171	A8K4Q9	HKDC1	hexokinase domain containing 1	Cytoplasm	kinase
1.61087	Q3MIX3	ADCK5	aarF domain containing kinase 5	Cytoplasm	kinase
1.63076	C9JAX1	FXN	frataxin	Cytoplasm	kinase
1.7415	P54886	ALDH18A1	aldehyde dehydrogenase 18 family member A1	Cytoplasm	kinase
1.7772	P27144	AK4	adenylate kinase 4	Cytoplasm	kinase
2.17297	B3KVA7	CKMT2	creatine kinase, mitochondrial 2	Cytoplasm	kinase
2.17864	Q16822	PCK2	phosphoenolpyruvate carboxykinase 2, mitochondrial	Cytoplasm	kinase
1.56232	P04350	TUBB4A	tubulin beta 4A class IVa	Cytoplasm	other	epothilone B, colchicine/probenecid, larotaxel, ABT-751, eribulin, simotaxel, davunetide, vintafolide, milataxel, cevipabulin, gemcitabine/paclitaxel, docetaxel/prednisone, capecitabine/docetaxel, paclitaxel/trastuzumab, cyclophosphamide/prednisone/vincristine, docetaxel/hydrocortisone, cyclophosphamide/docetaxel, gemcitabine/vinorelbine, cyclophosphamide/daunorubicin/imatinib/prednisone/vincrist…
1.54997	Q5CAQ5	HSP90B1	heat shock protein 90 beta family member 1	Cytoplasm	other	alvespimycin, retaspimycin, cisplatin
0.174265	H0YEH2	PUM1	pumilio RNA binding family member 1	Cytoplasm	other
0.268229	E7ESX4	SAG	S-antigen visual arrestin	Cytoplasm	other
0.311239	Q6VY07	PACS1	phosphofurin acidic cluster sorting protein 1	Cytoplasm	other
0.316445	H3BU16	JPT2	Jupiter microtubule associated homolog 2	Cytoplasm	other
0.319103	H7BYY1	TPM1*	tropomyosin 1	Cytoplasm	other
0.320677	H3BTP0	CRISPLD2	cysteine rich secretory protein LCCL domain containing 2	Cytoplasm	other
0.333273	Q8TDB4	MGARP	mitochondria localized glutamic acid rich protein	Cytoplasm	other
0.342089	Q92629	SGCD	sarcoglycan delta	Cytoplasm	other
0.344326	B7Z6U8	FHL1	four and a half LIM domains 1	Cytoplasm	other
0.35756	B4DW52	ACTB	actin beta	Cytoplasm	other
0.381755	A5Z217	DES	desmin	Cytoplasm	other
0.392099	B4DH22	SCRN1	secernin 1	Cytoplasm	other
0.393969	B0YJ73	RSU1	Ras suppressor protein 1	Cytoplasm	other
0.398597	P35749	MYH11	myosin heavy chain 11	Cytoplasm	other
0.404178	B7Z2F7	HSPA12A	heat shock protein family A (Hsp70) member 12A	Cytoplasm	other
0.412871	H0YAZ3	SORBS3	sorbin and SH3 domain containing 3	Cytoplasm	other
0.426525	K7EP04	HSPB6	heat shock protein family B (small) member 6	Cytoplasm	other
0.430449	P51911	CNN1	calponin 1	Cytoplasm	other
0.443691	P08779	KRT16	keratin 16	Cytoplasm	other
0.446495	M0R317	STRN4	striatin 4	Cytoplasm	other
0.450296	Q01995	TAGLN	transgelin	Cytoplasm	other
0.459522	Q4ZG81	PID1	phosphotyrosine interaction domain containing 1	Cytoplasm	other
0.474205	B4DQA3	ABLIM1	actin binding LIM protein 1	Cytoplasm	other
0.482081	K7EN70	FAM198B	family with sequence similarity 198 member B	Cytoplasm	other
0.486347	P31150	GDI1	GDP dissociation inhibitor 1	Cytoplasm	other
0.490365	A0A024R5W6	TPM1*	tropomyosin 1	Cytoplasm	other
0.491098	B4DLE4	SYNPO2	synaptopodin 2	Cytoplasm	other
0.491613	A0A1B0GVV3	RILPL1	Rab interacting lysosomal protein like 1	Cytoplasm	other
0.500047	J3QRI9	DRG2	developmentally regulated GTP binding protein 2	Cytoplasm	other
0.500964	P60903	S100A10	S100 calcium binding protein A10	Cytoplasm	other
0.502239	E7ES33	2018-09-07	septin 7	Cytoplasm	other
0.502901	B4E0U6	ST13	ST13, Hsp70 interacting protein	Cytoplasm	other
0.510206	Q5TI65	MPC1	mitochondrial pyruvate carrier 1	Cytoplasm	other
0.510724	B0I1S0	DYNC2H1	dynein cytoplasmic 2 heavy chain 1	Cytoplasm	other
0.514959	B3KX20	LMOD1	leiomodin 1	Cytoplasm	other
0.515599	A0A024RC87	RNH1	ribonuclease/angiogenin inhibitor 1	Cytoplasm	other
0.520905	Q8TB36	GDAP1	ganglioside induced differentiation associated protein 1	Cytoplasm	other
0.523446	A0A087WYF8	PDLIM3	PDZ and LIM domain 3	Cytoplasm	other
0.530784	P62861	FAU	FAU, ubiquitin like and ribosomal protein S30 fusion	Cytoplasm	other
0.531217	E9PIY1	PACSIN3	protein kinase C and casein kinase substrate in neurons 3	Cytoplasm	other
0.531581	K7EP07	TBCB	tubulin folding cofactor B	Cytoplasm	other
0.537769	Q15417	CNN3	calponin 3	Cytoplasm	other
0.540672	B4DVN5	FHOD1	formin homology 2 domain containing 1	Cytoplasm	other
0.541629	P62857	RPS28	ribosomal protein S28	Cytoplasm	other
0.542105	U3KPR1	KRT86	keratin 86	Cytoplasm	other
0.54517	P30086	PEBP1	phosphatidylethanolamine binding protein 1	Cytoplasm	other
0.548528	Q9NVD7	PARVA	parvin alpha	Cytoplasm	other
0.548694	Q16658	FSCN1	fascin actin-bundling protein 1	Cytoplasm	other
0.553647	B2RAA8	ACBD6	acyl-CoA binding domain containing 6	Cytoplasm	other
0.555808	I7H119	RGL2	ral guanine nucleotide dissociation stimulator like 2	Cytoplasm	other
0.556211	Q96H79	ZC3HAV1L	zinc finger CCCH-type containing, antiviral 1 like	Cytoplasm	other
0.557074	Q8N227	DOCK8	dedicator of cytokinesis 8	Cytoplasm	other
0.557742	P39019	RPS19	ribosomal protein S19	Cytoplasm	other
0.561196	B4DPZ3	DYNC1I2	dynein cytoplasmic 1 intermediate chain 2	Cytoplasm	other
0.563123	B9EGI2	MPRIP	myosin phosphatase Rho interacting protein	Cytoplasm	other
0.563238	Q6FG99	RPLP1	ribosomal protein lateral stalk subunit P1	Cytoplasm	other
0.565053	E9PJP1	AAMDC	adipogenesis associated Mth938 domain containing	Cytoplasm	other
0.565999	P27816	MAP4	microtubule associated protein 4	Cytoplasm	other
0.568744	Q9NWV4	C1orf123	chromosome 1 open reading frame 123	Cytoplasm	other
0.571713	B3KN52	GULP1	GULP, engulfment adaptor PTB domain containing 1	Cytoplasm	other
0.573762	Q9BS40	LXN	latexin	Cytoplasm	other
0.579509	Q59FC9	PDLIM5	PDZ and LIM domain 5	Cytoplasm	other
0.58171	A0A087WZK9	EIF3H	eukaryotic translation initiation factor 3 subunit H	Cytoplasm	other
0.581826	F8WFC3	RMDN2	regulator of microtubule dynamics 2	Cytoplasm	other
0.583382	Q53FL4	ADD3	adducin 3	Cytoplasm	other
0.585875	H0YMA2	TMOD2	tropomodulin 2	Cytoplasm	other
0.58664	Q5VU21	SERBP1	SERPINE1 mRNA binding protein 1	Cytoplasm	other
0.586909	B4DKV4	KRT6B	keratin 6B	Cytoplasm	other
0.58836	E7EV99	ADD1	adducin 1	Cytoplasm	other
0.591234	M0R328	PEX11G	peroxisomal biogenesis factor 11 gamma	Cytoplasm	other
0.591637	C9J5H8	NCDN	neurochondrin	Cytoplasm	other
0.595955	A8K6S3	FERMT2	fermitin family member 2	Cytoplasm	other
0.596182	P08670	VIM	vimentin	Cytoplasm	other
0.596729	Q969G5	CAVIN3	caveolae associated protein 3	Cytoplasm	other
0.59948	B2RTQ2	TBC1D2B	TBC1 domain family member 2B	Cytoplasm	other
0.600484	Q86YZ3	HRNR	hornerin	Cytoplasm	other
0.602975	B7Z650	EML1	echinoderm microtubule associated protein like 1	Cytoplasm	other
0.603623	B2RA94	PODN	podocan	Cytoplasm	other
0.606452	P21333	FLNA	filamin A	Cytoplasm	other
0.607092	G3V144	SH3PXD2B	SH3 and PX domains 2B	Cytoplasm	other
0.61117	K7ER90	EIF3G	eukaryotic translation initiation factor 3 subunit G	Cytoplasm	other
0.612114	Q9NZN3	EHD3	EH domain containing 3	Cytoplasm	other
0.614493	B8ZZA2	FAM126A	family with sequence similarity 126 member A	Cytoplasm	other
0.617846	Q8TB45	DEPTOR	DEP domain containing MTOR interacting protein	Cytoplasm	other
0.618952	Q9NRV9	HEBP1	heme binding protein 1	Cytoplasm	other
0.620608	Q96FJ2	DYNLL2	dynein light chain LC8-type 2	Cytoplasm	other
0.622481	F6RFD5	DSTN	destrin, actin depolymerizing factor	Cytoplasm	other
0.62325	A0A0S2Z5I6	OPTN	optineurin	Cytoplasm	other
0.625448	E9PGZ1	CALD1	caldesmon 1	Cytoplasm	other
0.629022	B4DIH5	COPS2	COP9 signalosome subunit 2	Cytoplasm	other
0.629536	B4DQF6	EIF3L	eukaryotic translation initiation factor 3 subunit L	Cytoplasm	other
0.629907	Q15555	MAPRE2	microtubule associated protein RP/EB family member 2	Cytoplasm	other
0.631136	Q8WVC2	RPS21	ribosomal protein S21	Cytoplasm	other
0.631227	B2R9T9	TMEM109	transmembrane protein 109	Cytoplasm	other
0.631597	B4DM44	DVL2	dishevelled segment polarity protein 2	Cytoplasm	other
0.6316	Q86UD1	OAF	out at first homolog	Cytoplasm	other
0.632832	Q86T13	CLEC14A	C-type lectin domain containing 14A	Cytoplasm	other
0.638095	J3KTF8	ARHGDIA	Rho GDP dissociation inhibitor alpha	Cytoplasm	other
0.63926	B3KTE8	SLC25A30	solute carrier family 25 member 30	Cytoplasm	other
0.639278	O15371	EIF3D	eukaryotic translation initiation factor 3 subunit D	Cytoplasm	other
0.639497	P35237	SERPINB6	serpin family B member 6	Cytoplasm	other
0.639757	Q9NR12	PDLIM7	PDZ and LIM domain 7	Cytoplasm	other
0.639757	H3BRS3	TELO2	telomere maintenance 2	Cytoplasm	other
0.641203	C9IZX9	GAPVD1	GTPase activating protein and VPS9 domains 1	Cytoplasm	other
0.64194	B7Z1S8	ELMO2	engulfment and cell motility 2	Cytoplasm	other
0.642646	P42025	ACTR1B	ARP1 actin related protein 1 homolog B	Cytoplasm	other
0.643853	P60866	RPS20	ribosomal protein S20	Cytoplasm	other
0.644156	Q86WG5	SBF2	SET binding factor 2	Cytoplasm	other
0.645276	A0A024R8B1	TBC1D13	TBC1 domain family member 13	Cytoplasm	other
0.64581	Q13228	SELENBP1	selenium binding protein 1	Cytoplasm	other
0.64689	P25398	RPS12	ribosomal protein S12	Cytoplasm	other
0.648899	Q8WUW1	BRK1	BRICK1, SCAR/WAVE actin nucleating complex subunit	Cytoplasm	other
0.649167	B3KPK3	KLHL4	kelch like family member 4	Cytoplasm	other
0.649498	P62750	RPL23A	ribosomal protein L23a	Cytoplasm	other
0.649878	P60228	EIF3E	eukaryotic translation initiation factor 3 subunit E	Cytoplasm	other
0.651008	A0A024R5L7	PICALM	phosphatidylinositol binding clathrin assembly protein	Cytoplasm	other
0.656731	P35241	RDX	radixin	Cytoplasm	other
0.657482	Q9Y2V2	CARHSP1	calcium regulated heat stable protein 1	Cytoplasm	other
0.657894	Q99733	NAP1L4	nucleosome assembly protein 1 like 4	Cytoplasm	other
0.659695	A4FVA8	GSDME	gasdermin E	Cytoplasm	other
0.659776	G3V5L7	NDRG2	NDRG family member 2	Cytoplasm	other
0.660041	F8W8H5	RAB24	RAB24, member RAS oncogene family	Cytoplasm	other
0.660591	A0A087WTT6	RPS29	ribosomal protein S29	Cytoplasm	other
0.663318	O75369	FLNB	filamin B	Cytoplasm	other
0.665052	Q9P000	COMMD9	COMM domain containing 9	Cytoplasm	other
1.50067	Q9BW30	TPPP3	tubulin polymerization promoting protein family member 3	Cytoplasm	other
1.50305	P82914	MRPS15	mitochondrial ribosomal protein S15	Cytoplasm	other
1.50837	A0A024RD07	CNPY3	canopy FGF signaling regulator 3	Cytoplasm	other
1.51526	Q15813	TBCE	tubulin folding cofactor E	Cytoplasm	other
1.51962	Q96CU9	FOXRED1	FAD dependent oxidoreductase domain containing 1	Cytoplasm	other
1.52621	Q8IXM3	MRPL41	mitochondrial ribosomal protein L41	Cytoplasm	other
1.53142	Q9NX00	TMEM160	transmembrane protein 160	Cytoplasm	other
1.53289	E9PIE4	MTCH2*	mitochondrial carrier 2	Cytoplasm	other
1.53411	Q04837	SSBP1	single stranded DNA binding protein 1	Cytoplasm	other
1.53434	Q9H2W6	MRPL46	mitochondrial ribosomal protein L46	Cytoplasm	other
1.54	Q8N5M1	ATPAF2	ATP synthase mitochondrial F1 complex assembly factor 2	Cytoplasm	other
1.5412	A6PVJ3	ERGIC3	ERGIC and golgi 3	Cytoplasm	other
1.54311	Q96B77	TMEM186	transmembrane protein 186	Cytoplasm	other
1.54556	Q9Y5M8	SRPRB	SRP receptor beta subunit	Cytoplasm	other
1.5463	O43402	EMC8	ER membrane protein complex subunit 8	Cytoplasm	other
1.54653	Q9GZT3	SLIRP	SRA stem-loop interacting RNA binding protein	Cytoplasm	other
1.54759	C9JBY7	MRPS33	mitochondrial ribosomal protein S33	Cytoplasm	other
1.54983	B4DQ27	SUMF2*	sulfatase modifying factor 2	Cytoplasm	other
1.55478	Q96EL3	MRPL53	mitochondrial ribosomal protein L53	Cytoplasm	other
1.55668	O15143	ARPC1B	actin related protein 2/3 complex subunit 1B	Cytoplasm	other
1.55793	Q6FIF5	PXMP4	peroxisomal membrane protein 4	Cytoplasm	other
1.56261	Q9Y6C9	MTCH2*	mitochondrial carrier 2	Cytoplasm	other
1.563	Q8WWC4	MAIP1	matrix AAA peptidase interacting protein 1	Cytoplasm	other
1.56823	Q4U2R6	MRPL51	mitochondrial ribosomal protein L51	Cytoplasm	other
1.58295	Q9H4A6	GOLPH3	golgi phosphoprotein 3	Cytoplasm	other
1.58444	Q9UH62	ARMCX3	armadillo repeat containing, X-linked 3	Cytoplasm	other
1.59798	B4DP77	MRPS10	mitochondrial ribosomal protein S10	Cytoplasm	other
1.60115	C9JFL0	FAM185A	family with sequence similarity 185 member A	Cytoplasm	other
1.60268	Q9HB66	MKKS	McKusick-Kaufman syndrome	Cytoplasm	other
1.61154	X6RIW1	MRPL55	mitochondrial ribosomal protein L55	Cytoplasm	other
1.62076	Q13217	DNAJC3	DnaJ heat shock protein family (Hsp40) member C3	Cytoplasm	other
1.6209	Q9Y6H1	CHCHD2	coiled-coil-helix-coiled-coil-helix domain containing 2	Cytoplasm	other
1.62896	P82933	MRPS9	mitochondrial ribosomal protein S9	Cytoplasm	other
1.62976	H0Y2W2	ATAD3A	ATPase family, AAA domain containing 3A	Cytoplasm	other
1.63072	Q96DB5	RMDN1	regulator of microtubule dynamics 1	Cytoplasm	other
1.63177	C9J3L8	SSR1	signal sequence receptor subunit 1	Cytoplasm	other
1.63254	Q9NUN5	LMBRD1	LMBR1 domain containing 1	Cytoplasm	other
1.6429	B3KPI5	TDRKH	tudor and KH domain containing	Cytoplasm	other
1.65131	Q9H857	NT5DC2	5'-nucleotidase domain containing 2	Cytoplasm	other
1.65238	Q9Y3A6	TMED5	transmembrane p24 trafficking protein 5	Cytoplasm	other
1.65429	Q15293	RCN1	reticulocalbin 1	Cytoplasm	other
1.66193	A8K610	TMEM199	transmembrane protein 199	Cytoplasm	other
1.67052	A0A0A0MRM8	MYO6	myosin VI	Cytoplasm	other
1.6731	P54792	DVL1	dishevelled segment polarity protein 1	Cytoplasm	other
1.68475	A0A0S2Z3D2	BCL2L1	BCL2 like 1	Cytoplasm	other
1.68593	Q9NPA0	EMC7	ER membrane protein complex subunit 7	Cytoplasm	other
1.68961	O75396	SEC22B	SEC22 homolog B, vesicle trafficking protein (gene/pseudogene)	Cytoplasm	other
1.68987	P08727	KRT19	keratin 19	Cytoplasm	other
1.6957	Q7L8L6	FASTKD5	FAST kinase domains 5	Cytoplasm	other
1.70289	P42704	LRPPRC	leucine rich pentatricopeptide repeat containing	Cytoplasm	other
1.70567	B4DYB6	REEP4	receptor accessory protein 4	Cytoplasm	other
1.70801	F2Z3N7	TMEM106B	transmembrane protein 106B	Cytoplasm	other
1.71838	E5RIK9	MTERF3	mitochondrial transcription termination factor 3	Cytoplasm	other
1.72455	I3L0K6	AKAP1	A-kinase anchoring protein 1	Cytoplasm	other
1.731	Q9Y4L1	HYOU1	hypoxia up-regulated 1	Cytoplasm	other
1.7611	A0A0S2Z5Q3	SUMF2*	sulfatase modifying factor 2	Cytoplasm	other
1.77173	P26447	S100A4	S100 calcium binding protein A4	Cytoplasm	other
1.77338	K7EM09	TMEM205	transmembrane protein 205	Cytoplasm	other
1.78376	Q9Y3D9	MRPS23	mitochondrial ribosomal protein S23	Cytoplasm	other
1.78673	O43295	SRGAP3	SLIT-ROBO Rho GTPase activating protein 3	Cytoplasm	other
1.78683	Q6P161	MRPL54	mitochondrial ribosomal protein L54	Cytoplasm	other
1.79012	Q8N4H5	TOMM5	translocase of outer mitochondrial membrane 5	Cytoplasm	other
1.80711	E9PE17	MRPS17	mitochondrial ribosomal protein S17	Cytoplasm	other
1.81838	L0R8F8	MIEF1	mitochondrial elongation factor 1	Cytoplasm	other
1.82368	O43715	TRIAP1	TP53 regulated inhibitor of apoptosis 1	Cytoplasm	other
1.82608	A0A024R755	CALU	calumenin	Cytoplasm	other
1.83919	G5E9P5	MRPL52	mitochondrial ribosomal protein L52	Cytoplasm	other
1.84652	E5RJK7	LYRM2	LYR motif containing 2	Cytoplasm	other
1.85563	F8VZY9	KRT18	keratin 18	Cytoplasm	other
1.87802	Q14257	RCN2	reticulocalbin 2	Cytoplasm	other
1.87954	Q9Y5U9	IER3IP1	immediate early response 3 interacting protein 1	Cytoplasm	other
1.90158	Q5TC12	ATPAF1	ATP synthase mitochondrial F1 complex assembly factor 1	Cytoplasm	other
1.92533	P58107	EPPK1	epiplakin 1	Cytoplasm	other
1.93595	P06702	S100A9	S100 calcium binding protein A9	Cytoplasm	other
1.94631	Q05CP8	CCDC6	coiled-coil domain containing 6	Cytoplasm	other
1.99473	Q8TAA5	GRPEL2	GrpE like 2, mitochondrial	Cytoplasm	other
2.01078	P05109	S100A8	S100 calcium binding protein A8	Cytoplasm	other
2.01795	A0A075B746	MRPS21	mitochondrial ribosomal protein S21	Cytoplasm	other
2.0388	K7ELD9	SYNGR2	synaptogyrin 2	Cytoplasm	other
2.05898	S4R329	EMC4	ER membrane protein complex subunit 4	Cytoplasm	other
2.0881	Q8WYJ5	HINT2	histidine triad nucleotide binding protein 2	Cytoplasm	other
2.11634	A0A0C4DGJ8	ETFRF1	electron transfer flavoprotein regulatory factor 1	Cytoplasm	other
2.11804	Q56VL3	OCIAD2	OCIA domain containing 2	Cytoplasm	other
2.15213	F8W1I4	LARP4	La ribonucleoprotein domain family member 4	Cytoplasm	other
2.15355	B4DHJ7	BNIP3	BCL2 interacting protein 3	Cytoplasm	other
2.15948	Q96AG4	LRRC59	leucine rich repeat containing 59	Cytoplasm	other
2.1675	Q9NRP4	SDHAF3	succinate dehydrogenase complex assembly factor 3	Cytoplasm	other
2.22876	P05787	KRT8	keratin 8	Cytoplasm	other
2.24786	A0A0U1RR89	BAG1	BCL2 associated athanogene 1	Cytoplasm	other
2.26555	Q9P270	SLAIN2	SLAIN motif family member 2	Cytoplasm	other
2.26671	O15235	MRPS12	mitochondrial ribosomal protein S12	Cytoplasm	other
2.29887	Q96C01	FAM136A	family with sequence similarity 136 member A	Cytoplasm	other
2.31866	P08729	KRT7	keratin 7	Cytoplasm	other
2.34187	H0YMJ4	KIF23	kinesin family member 23	Cytoplasm	other
2.36199	P56277	CMC4	C-X9-C motif containing 4	Cytoplasm	other
2.40372	Q9NXW2	DNAJB12	DnaJ heat shock protein family (Hsp40) member B12	Cytoplasm	other
2.41912	C9JQ41	CCDC58	coiled-coil domain containing 58	Cytoplasm	other
2.58659	Q5JTJ3	COA6	cytochrome c oxidase assembly factor 6	Cytoplasm	other
2.59009	P82932	MRPS6	mitochondrial ribosomal protein S6	Cytoplasm	other
2.63866	F8WAX7	SELENOK	selenoprotein K	Cytoplasm	other
3.37841	Q9HCY8	S100A14	S100 calcium binding protein A14	Cytoplasm	other
3.47028	O60635	TSPAN1	tetraspanin 1	Cytoplasm	other
0.470131	F8VSC4	METAP2	methionyl aminopeptidase 2	Cytoplasm	peptidase	nitroxoline, beloranib, XMT-1107, O-(chloroacetylcarbamoyl)fumagillol, PPI-2458
0.542644	J3QQN1	PSMB10	proteasome subunit beta 10	Cytoplasm	peptidase	carfilzomib, carfilzomib/dexamethasone/lenalidomide, carfilzomib/dexamethasone/rituximab, carfilzomib/dexamethasone
0.613907	B2RAH7	PREP	prolyl endopeptidase	Cytoplasm	peptidase	Z 321
1.71678	A0A172Q3A0	FAP	fibroblast activation protein alpha	Cytoplasm	peptidase	RO6874813
1.61535	P08311	CTSG	cathepsin G	Cytoplasm	peptidase	2-O,3-O-desulfated heparin
0.43686	P49863	GZMK	granzyme K	Cytoplasm	peptidase
0.460985	B4DWG8	PHEX	phosphate regulating endopeptidase homolog X-linked	Cytoplasm	peptidase
0.471767	H0Y8S4	OTULIN	OTU deubiquitinase with linear linkage specificity	Cytoplasm	peptidase
0.503493	P09936	UCHL1	ubiquitin C-terminal hydrolase L1	Cytoplasm	peptidase
0.57186	Q96K76	USP47	ubiquitin specific peptidase 47	Cytoplasm	peptidase
0.577072	P17655	CAPN2	calpain 2	Cytoplasm	peptidase
0.606404	A0A1B0GTG3	ACY1	aminoacylase 1	Cytoplasm	peptidase
0.645446	B3KM48	COPS4	COP9 signalosome subunit 4	Cytoplasm	peptidase
0.657785	P04632	CAPNS1	calpain small subunit 1	Cytoplasm	peptidase
1.57598	O43464	HTRA2	HtrA serine peptidase 2	Cytoplasm	peptidase
1.5857	B2R6T2	CAPN6	calpain 6	Cytoplasm	peptidase
1.58894	I3L0U2	PRSS21	protease, serine 21	Cytoplasm	peptidase
1.594	Q99797	MIPEP	mitochondrial intermediate peptidase	Cytoplasm	peptidase
1.60128	D3DUJ0	AFG3L2	AFG3 like matrix AAA peptidase subunit 2	Cytoplasm	peptidase
1.6048	Q8TCT9	HM13	histocompatibility minor 13	Cytoplasm	peptidase
1.6065	A8K454	CLGN	calmegin	Cytoplasm	peptidase
1.64371	Q5JRX3	PITRM1	pitrilysin metallopeptidase 1	Cytoplasm	peptidase
1.6477	Q9BW75	THOP1	thimet oligopeptidase 1	Cytoplasm	peptidase
1.71006	P30101	PDIA3*	protein disulfide isomerase family A member 3	Cytoplasm	peptidase
1.79608	P28838	LAP3	leucine aminopeptidase 3	Cytoplasm	peptidase
1.87374	H7BZJ3	PDIA3*	protein disulfide isomerase family A member 3	Cytoplasm	peptidase
1.97424	A8K335	GGH	gamma-glutamyl hydrolase	Cytoplasm	peptidase
0.538329	A0A0S2Z4B5	PPP3CA	protein phosphatase 3 catalytic subunit alpha	Cytoplasm	phosphatase	voclosporin, tacrolimus, pimecrolimus, cyclosporin A
0.371144	Q16344	PTPN11	protein tyrosine phosphatase, non-receptor type 11	Cytoplasm	phosphatase	TNO155
0.504419	A0A087WWG1	SSH3	slingshot protein phosphatase 3	Cytoplasm	phosphatase
0.541495	B8ZZF0	PPM1B	protein phosphatase, Mg2+/Mn2+ dependent 1B	Cytoplasm	phosphatase
0.601377	A0M8Q2	PPM1F	protein phosphatase, Mg2+/Mn2+ dependent 1F	Cytoplasm	phosphatase
0.601544	Q9NZJ9	NUDT4	nudix hydrolase 4	Cytoplasm	phosphatase
0.655491	B4DJ12	PTPN23	protein tyrosine phosphatase, non-receptor type 23	Cytoplasm	phosphatase
1.64173	P11117	ACP2	acid phosphatase 2, lysosomal	Cytoplasm	phosphatase
1.74794	K7EIE9	PTPN2	protein tyrosine phosphatase, non-receptor type 2	Cytoplasm	phosphatase
2.04928	A0A087WYU6	ACP6	acid phosphatase 6, lysophosphatidic	Cytoplasm	phosphatase
0.55504	V9GY97	APBB1	amyloid beta precursor protein binding family B member 1	Cytoplasm	transcription regulator
0.583806	B4DEY6	LMCD1	LIM and cysteine rich domains 1	Cytoplasm	transcription regulator
0.597947	E7EW69	2018-09-10	septin 10	Cytoplasm	transcription regulator
0.666666	K7EMP1	CC2D1A	coiled-coil and C2 domain containing 1A	Cytoplasm	transcription regulator
1.54229	B4DGC1	CERS5	ceramide synthase 5	Cytoplasm	transcription regulator
1.80146	A8K651	C1QBP	complement C1q binding protein	Cytoplasm	transcription regulator
1.97566	Q53G71	CALR	calreticulin	Cytoplasm	transcription regulator
1.98549	O75381	PEX14	peroxisomal biogenesis factor 14	Cytoplasm	transcription regulator
0.458747	B3KME0	AGO1	argonaute 1, RISC catalytic component	Cytoplasm	translation regulator
0.513455	F5H3J7	CELF1	CUGBP Elav-like family member 1	Cytoplasm	translation regulator
0.619211	E7EQG2	EIF4A2	eukaryotic translation initiation factor 4A2	Cytoplasm	translation regulator
0.624464	B4E2Z6	EIF3C	eukaryotic translation initiation factor 3 subunit C	Cytoplasm	translation regulator
0.629854	A8KA05	AGO3	argonaute 3, RISC catalytic component	Cytoplasm	translation regulator
0.640836	B4DMT5	EIF3F	eukaryotic translation initiation factor 3 subunit F	Cytoplasm	translation regulator
0.646719	Q13347	EIF3I	eukaryotic translation initiation factor 3 subunit I	Cytoplasm	translation regulator
0.654323	K7ES31	EIF3K	eukaryotic translation initiation factor 3 subunit K	Cytoplasm	translation regulator
1.51945	P49411	TUFM	Tu translation elongation factor, mitochondrial	Cytoplasm	translation regulator
1.55412	P46199	MTIF2	mitochondrial translational initiation factor 2	Cytoplasm	translation regulator
1.61805	P43897	TSFM	Ts translation elongation factor, mitochondrial	Cytoplasm	translation regulator
1.87855	Q96RP9	GFM1	G elongation factor mitochondrial 1	Cytoplasm	translation regulator
2.83256	Q05639	EEF1A2	eukaryotic translation elongation factor 1 alpha 2	Cytoplasm	translation regulator
0.307376	A0A024R2C4	BCL2	BCL2, apoptosis regulator	Cytoplasm	transporter	oblimersen, rasagiline, (-)-gossypol, BCL-2 blocker, navitoclax, gemcitabine/paclitaxel, bortezomib/paclitaxel, venetoclax, paclitaxel/trastuzumab, paclitaxel/pertuzumab/trastuzumab, lapatinib/paclitaxel, doxorubicin/paclitaxel, epirubicin/paclitaxel, paclitaxel/ramucirumab, paclitaxel/topotecan, BCL201, S 055746, APG-1252, rituximab/venetoclax, paclitaxel/rituximab, afatinib/paclitaxel, doxorubi…
0.535949	Q4TZM4	HBB	hemoglobin subunit beta	Cytoplasm	transporter	iron dextran
1.83522	P05141	SLC25A5	solute carrier family 25 member 5	Cytoplasm	transporter	clodronic acid
0.317847	L0R4T3	ABCF2	ATP binding cassette subfamily F member 2	Cytoplasm	transporter
0.353673	Q5CZB5	AKAP12*	A-kinase anchoring protein 12	Cytoplasm	transporter
0.422769	Q3MIR4	TMEM30B	transmembrane protein 30B	Cytoplasm	transporter
0.456777	P10109	FDX1	ferredoxin 1	Cytoplasm	transporter
0.51398	E5RIR0	FABP4	fatty acid binding protein 4	Cytoplasm	transporter
0.522455	Q02952	AKAP12*	A-kinase anchoring protein 12	Cytoplasm	transporter
0.532621	O60493	SNX3	sorting nexin 3	Cytoplasm	transporter
0.550462	Q8N8Q8	COX18	COX18, cytochrome c oxidase assembly factor	Cytoplasm	transporter
0.58814	Q8WY78	SNX21	sorting nexin family member 21	Cytoplasm	transporter
0.616338	S4R3A2	FABP3	fatty acid binding protein 3	Cytoplasm	transporter
0.619238	Q96RF0	SNX18	sorting nexin 18	Cytoplasm	transporter
0.629587	Q6KCM7	SLC25A25	solute carrier family 25 member 25	Cytoplasm	transporter
0.656847	P49675	STAR	steroidogenic acute regulatory protein	Cytoplasm	transporter
0.663012	O14828	SCAMP3	secretory carrier membrane protein 3	Cytoplasm	transporter
0.665803	A0A0D9SG72	STXBP1	syntaxin binding protein 1	Cytoplasm	transporter
1.50066	P53618	COPB1	coatomer protein complex subunit beta 1	Cytoplasm	transporter
1.50255	A0A0S2Z5K6	SIL1	SIL1 nucleotide exchange factor	Cytoplasm	transporter
1.51311	J3KSH0	STARD3	StAR related lipid transfer domain containing 3	Cytoplasm	transporter
1.52129	B4DWN1	LMAN2	lectin, mannose binding 2	Cytoplasm	transporter
1.53588	O95202	LETM1	leucine zipper and EF-hand containing transmembrane protein 1	Cytoplasm	transporter
1.54028	G3V2V6	ATP6V1D	ATPase H+ transporting V1 subunit D	Cytoplasm	transporter
1.54578	O43752	STX6	syntaxin 6	Cytoplasm	transporter
1.55708	B3KVY9	SLC35B2	solute carrier family 35 member B2	Cytoplasm	transporter
1.56139	Q9BSK2	SLC25A33	solute carrier family 25 member 33	Cytoplasm	transporter
1.56741	B2R8A2	TMED9	transmembrane p24 trafficking protein 9	Cytoplasm	transporter
1.57497	U3KQU8	OXNAD1	oxidoreductase NAD binding domain containing 1	Cytoplasm	transporter
1.57561	I3L0Y5	ATP5MC1	ATP synthase membrane subunit c locus 1	Cytoplasm	transporter
1.60118	X5CMH5	TAP2	transporter 2, ATP binding cassette subfamily B member	Cytoplasm	transporter
1.60314	K7EJJ1	AP1M2	adaptor related protein complex 1 mu 2 subunit	Cytoplasm	transporter
1.60918	A0A1B0GTB0	ATP6AP2	ATPase H+ transporting accessory protein 2	Cytoplasm	transporter
1.60942	B4DZ87	TOMM70	translocase of outer mitochondrial membrane 70	Cytoplasm	transporter
1.61073	Q92968	PEX13	peroxisomal biogenesis factor 13	Cytoplasm	transporter
1.62417	Q8NBT6	SLC25A19	solute carrier family 25 member 19	Cytoplasm	transporter
1.63034	P27449	ATP6V0C	ATPase H+ transporting V0 subunit c	Cytoplasm	transporter
1.63308	O95721	SNAP29	synaptosome associated protein 29	Cytoplasm	transporter
1.63847	O60220	TIMM8A	translocase of inner mitochondrial membrane 8A	Cytoplasm	transporter
1.63898	Q53HR4	TMED3	transmembrane p24 trafficking protein 3	Cytoplasm	transporter
1.64826	B4DWH7	ATP6V1B1	ATPase H+ transporting V1 subunit B1	Cytoplasm	transporter
1.67302	P29762	CRABP1	cellular retinoic acid binding protein 1	Cytoplasm	transporter
1.67557	B2R761	SCP2	sterol carrier protein 2	Cytoplasm	transporter
1.71843	Q9HD23	MRS2	MRS2, magnesium transporter	Cytoplasm	transporter
1.72207	B2R921	SLC25A15	solute carrier family 25 member 15	Cytoplasm	transporter
1.72268	Q9NRK6	ABCB10	ATP binding cassette subfamily B member 10	Cytoplasm	transporter
1.72904	P28288	ABCD3	ATP binding cassette subfamily D member 3	Cytoplasm	transporter
1.74446	Q53GR7	SLC25A13	solute carrier family 25 member 13	Cytoplasm	transporter
1.76443	B7Z7P4	TAP1	transporter 1, ATP binding cassette subfamily B member	Cytoplasm	transporter
1.78717	A0A059QB80	MT-ATP6	ATP synthase F0 subunit 6	Cytoplasm	transporter
1.81464	P30040	ERP29	endoplasmic reticulum protein 29	Cytoplasm	transporter
1.85574	O15320	MIA2	melanoma inhibitory activity 2	Cytoplasm	transporter
2.05461	Q05BS6	UNC93B1	unc-93 homolog B1, TLR signaling regulator	Cytoplasm	transporter
2.10928	P60468	SEC61B	Sec61 translocon beta subunit	Cytoplasm	transporter
2.42918	C9JFR7	CYCS	cytochrome c, somatic	Cytoplasm	transporter
2.45855	P29373	CRABP2	cellular retinoic acid binding protein 2	Cytoplasm	transporter
2.53579	Q9UBX3	SLC25A10	solute carrier family 25 member 10	Cytoplasm	transporter
0.623866	Q59GS8	C5	complement C5	Extracellular Space	cytokine	eculizumab, IgG
0.346383	P48061	CXCL12	C-X-C motif chemokine ligand 12	Extracellular Space	cytokine	NOX-A12
1.59355	P43490	NAMPT	nicotinamide phosphoribosyltransferase	Extracellular Space	cytokine	KPT-9274
0.497229	B1AJZ6	WNT4	Wnt family member 4	Extracellular Space	cytokine
2.37628	P50591	TNFSF10	TNF superfamily member 10	Extracellular Space	cytokine
0.665818	A0A0K0Q2Z1	SERPINC1	serpin family C member 1	Extracellular Space	enzyme	dalteparin, heparin, enoxaparin, ardeparin, SR-123781A, low molecular weight heparin, glucuronyl glucosamine glycan sulfate, semuloparin, aspirin/enoxaparin, fondaparinux, fondaparinux/warfarin, enoxaparin/warfarin, nadroparin
0.317046	B4E1T8	LOXL1	lysyl oxidase like 1	Extracellular Space	enzyme
0.447227	A0A0S2Z3V1	EFEMP1	EGF containing fibulin extracellular matrix protein 1	Extracellular Space	enzyme
0.531825	Q9BWP8	COLEC11	collectin subfamily member 11	Extracellular Space	enzyme
0.54068	B7Z938	LAMA4	laminin subunit alpha 4	Extracellular Space	enzyme
0.565221	A0A024RAB6	HSPG2	heparan sulfate proteoglycan 2	Extracellular Space	enzyme
0.571475	B2R9V7	SOD3	superoxide dismutase 3	Extracellular Space	enzyme
0.636692	Q8TD57	DNAH3	dynein axonemal heavy chain 3	Extracellular Space	enzyme
1.51108	O94919	ENDOD1	endonuclease domain containing 1	Extracellular Space	enzyme
1.54801	Q8NCW5	NAXE	NAD(P)HX epimerase	Extracellular Space	enzyme
1.59928	Q7Z406	MYH14	myosin heavy chain 14	Extracellular Space	enzyme
1.75824	Q5T0Y8	SMPDL3B	sphingomyelin phosphodiesterase acid like 3B	Extracellular Space	enzyme
1.9446	P36222	CHI3L1	chitinase 3 like 1	Extracellular Space	enzyme
2.08094	D3DX03	AOC1	amine oxidase, copper containing 1	Extracellular Space	enzyme
2.19221	Q99470	SDF2	stromal cell derived factor 2	Extracellular Space	enzyme
0.466367	P20774	OGN	osteoglycin	Extracellular Space	growth factor
0.521083	A0A0C4DH07	LTBP4	latent transforming growth factor beta binding protein 4	Extracellular Space	growth factor
0.537208	P58166	INHBE	inhibin beta E subunit	Extracellular Space	growth factor
0.6397	B4DJI2	GRN	granulin precursor	Extracellular Space	growth factor
0.286239	P02743	APCS	amyloid P component, serum	Extracellular Space	other	dezamizumab
0.165147	P02458	COL2A1	collagen type II alpha 1 chain	Extracellular Space	other	collagenase clostridium histolyticum
0.240264	Q03692	COL10A1	collagen type X alpha 1 chain	Extracellular Space	other	collagenase clostridium histolyticum
0.24078	D3DPH5	COL5A2	collagen type V alpha 2 chain	Extracellular Space	other	collagenase clostridium histolyticum
0.255552	Q59F15	COL4A1	collagen type IV alpha 1 chain	Extracellular Space	other	collagenase clostridium histolyticum
0.290862	A0A087WTA8	COL1A2	collagen type I alpha 2 chain	Extracellular Space	other	collagenase clostridium histolyticum
0.298472	P02461	COL3A1	collagen type III alpha 1 chain	Extracellular Space	other	collagenase clostridium histolyticum
0.298736	P02452	COL1A1*	collagen type I alpha 1 chain	Extracellular Space	other	collagenase clostridium histolyticum
0.332064	P27658	COL8A1	collagen type VIII alpha 1 chain	Extracellular Space	other	collagenase clostridium histolyticum
0.35761	D3DTX7	COL1A1*	collagen type I alpha 1 chain	Extracellular Space	other	collagenase clostridium histolyticum
0.368554	E7ENL6	COL6A3	collagen type VI alpha 3 chain	Extracellular Space	other	collagenase clostridium histolyticum
0.390227	P08572	COL4A2	collagen type IV alpha 2 chain	Extracellular Space	other	collagenase clostridium histolyticum
0.39601	P12109	COL6A1	collagen type VI alpha 1 chain	Extracellular Space	other	collagenase clostridium histolyticum
0.400666	A8VPY0	COL4A6	collagen type IV alpha 6 chain	Extracellular Space	other	collagenase clostridium histolyticum
0.426525	Q07092	COL16A1	collagen type XVI alpha 1 chain	Extracellular Space	other	collagenase clostridium histolyticum
0.436908	P12110	COL6A2	collagen type VI alpha 2 chain	Extracellular Space	other	collagenase clostridium histolyticum
0.46662	Q05707	COL14A1	collagen type XIV alpha 1 chain	Extracellular Space	other	collagenase clostridium histolyticum
0.550919	Q59EE7	COL5A1	collagen type V alpha 1 chain	Extracellular Space	other	collagenase clostridium histolyticum
0.600721	B3KU30	COL21A1	collagen type XXI alpha 1 chain	Extracellular Space	other	collagenase clostridium histolyticum
0.618652	P05546	SERPIND1	serpin family D member 1	Extracellular Space	other	ardeparin, glucuronyl glucosamine glycan sulfate
1.53489	H3BMA1	MSLN	mesothelin	Extracellular Space	other	amatuximab, LMB-100
0.508815	P09382	LGALS1	galectin 1	Extracellular Space	other	OTX008
0.661467	Q86TY5	LGALS3	galectin 3	Extracellular Space	other	GCS-100, GR-MD-02
0.27413	P35555	FBN1	fibrillin 1	Extracellular Space	other
0.296762	Q9NT22	EMILIN3	elastin microfibril interfacer 3	Extracellular Space	other
0.322144	H0YGS3	MFAP5	microfibril associated protein 5	Extracellular Space	other
0.322466	Q07507	DPT	dermatopontin	Extracellular Space	other
0.329742	C9J6H1	MBP	myelin basic protein	Extracellular Space	other
0.332227	P07585	DCN	decorin	Extracellular Space	other
0.342021	P51888	PRELP	proline and arginine rich end leucine rich repeat protein	Extracellular Space	other
0.36032	P55083	MFAP4	microfibril associated protein 4	Extracellular Space	other
0.369716	Q9UBX5	FBLN5	fibulin 5	Extracellular Space	other
0.396636	A6NMZ7	COL6A6	collagen type VI alpha 6 chain	Extracellular Space	other
0.403587	L8E853	VWF*	von Willebrand factor	Extracellular Space	other
0.419695	A0A0C4DFX3	EMILIN1	elastin microfibril interfacer 1	Extracellular Space	other
0.429998	E7ETP7	ELN	elastin	Extracellular Space	other
0.436238	C9JD84	LTBP1	latent transforming growth factor beta binding protein 1	Extracellular Space	other
0.447979	B4E397	SPARCL1	SPARC like 1	Extracellular Space	other
0.450317	P51884	LUM	lumican	Extracellular Space	other
0.453142	P84157	MXRA7*	matrix remodeling associated 7	Extracellular Space	other
0.45392	Q9BXN1	ASPN	asporin	Extracellular Space	other
0.460687	B2R815	SERPINA4	serpin family A member 4	Extracellular Space	other
0.461338	Q96RY7	IFT140	intraflagellar transport 140	Extracellular Space	other
0.473351	P13671	C6	complement C6	Extracellular Space	other
0.476198	Q5VY30	RBP4	retinol binding protein 4	Extracellular Space	other
0.483295	Q6ZR64	MXRA7*	matrix remodeling associated 7	Extracellular Space	other
0.48878	Q8TE57	ADAMTS16	ADAM metallopeptidase with thrombospondin type 1 motif 16	Extracellular Space	other
0.491226	Q6UWY5	OLFML1	olfactomedin like 1	Extracellular Space	other
0.491862	A0A075B6N8	IGHG3	immunoglobulin heavy constant gamma 3 (G3m marker)	Extracellular Space	other
0.495854	B2R8I2	HRG	histidine rich glycoprotein	Extracellular Space	other
0.517751	B4DMR3	SERPINE2	serpin family E member 2	Extracellular Space	other
0.528479	Q9NRN5	OLFML3	olfactomedin like 3	Extracellular Space	other
0.541097	E9PHK0	CLEC3B	C-type lectin domain family 3 member B	Extracellular Space	other
0.550308	P55001	MFAP2	microfibril associated protein 2	Extracellular Space	other
0.554607	H0Y485	IGFBP3	insulin like growth factor binding protein 3	Extracellular Space	other
0.555237	P06396	GSN	gelsolin	Extracellular Space	other
0.55876	A0A140T8Y3	TNXB	tenascin XB	Extracellular Space	other
0.564752	F5H364	WNT5B	Wnt family member 5B	Extracellular Space	other
0.56627	P35625	TIMP3	TIMP metallopeptidase inhibitor 3	Extracellular Space	other
0.572875	J3QRJ1	SCRN2	secernin 2	Extracellular Space	other
0.579907	A0A024R035	C9	complement C9	Extracellular Space	other
0.583493	A0A087WYF1	LAMA2	laminin subunit alpha 2	Extracellular Space	other
0.588047	Q93097	WNT2B	Wnt family member 2B	Extracellular Space	other
0.589016	E9PRU1	EFEMP2	EGF containing fibulin extracellular matrix protein 2	Extracellular Space	other
0.599438	B4E3S6	C7	complement C7	Extracellular Space	other
0.601933	A6NLG9	BGN	biglycan	Extracellular Space	other
0.607707	B1AKG0	CFHR1	complement factor H related 1	Extracellular Space	other
0.613933	P14543	NID1	nidogen 1	Extracellular Space	other
0.615906	B3KU56	FBN3	fibrillin 3	Extracellular Space	other
0.621143	P02765	AHSG	alpha 2-HS glycoprotein	Extracellular Space	other
0.625197	A8K941	LRRN3	leucine rich repeat neuronal 3	Extracellular Space	other
0.626114	P24593	IGFBP5	insulin like growth factor binding protein 5	Extracellular Space	other
0.628175	B4DSV9	ABI3BP	ABI family member 3 binding protein	Extracellular Space	other
0.629722	P04004	VTN	vitronectin	Extracellular Space	other
0.633949	A0A087X142	2018-09-08	septin 8	Extracellular Space	other
0.637661	B4DEK9	SEMA3B	semaphorin 3B	Extracellular Space	other
0.646731	P04275	VWF*	von Willebrand factor	Extracellular Space	other
0.649914	Q96F85	CNRIP1	cannabinoid receptor interacting protein 1	Extracellular Space	other
0.651435	B4DPX8	NID2	nidogen 2	Extracellular Space	other
0.654976	B4DPP8	KNG1	kininogen 1	Extracellular Space	other
1.51446	Q5GFL6	VWA2	von Willebrand factor A domain containing 2	Extracellular Space	other
1.54807	C9JE12	TMUB1	transmembrane and ubiquitin like domain containing 1	Extracellular Space	other
1.56095	H0YF65	PKHD1L1	PKHD1 like 1	Extracellular Space	other
1.59905	Q13753	LAMC2	laminin subunit gamma 2	Extracellular Space	other
1.61875	B3KQF7	GRAMD1A	GRAM domain containing 1A	Extracellular Space	other
1.68262	Q14696	MESD	mesoderm development LRP chaperone	Extracellular Space	other
1.69068	P18065	IGFBP2	insulin like growth factor binding protein 2	Extracellular Space	other
1.71973	B3KTD5	UBXN4	UBX domain protein 4	Extracellular Space	other
1.76795	Q8WY22	BRI3BP	BRI3 binding protein	Extracellular Space	other
1.81846	Q8TD06	AGR3	anterior gradient 3, protein disulphide isomerase family member	Extracellular Space	other
1.87828	B2R7D7	AGR2	anterior gradient 2, protein disulphide isomerase family member	Extracellular Space	other
2.2806	Q9HCB6	SPON1	spondin 1	Extracellular Space	other
2.48162	P55145	MANF	mesencephalic astrocyte derived neurotrophic factor	Extracellular Space	other
2.62527	H3BTQ8	SPINT1	serine peptidase inhibitor, Kunitz type 1	Extracellular Space	other
2.7713	Q8NDA2	HMCN2	hemicentin 2	Extracellular Space	other
2.83653	Q9BTP0	WNT10A	Wnt family member 10A	Extracellular Space	other
3.29224	A0A140VJV6	SPINT2	serine peptidase inhibitor, Kunitz type 2	Extracellular Space	other
0.556313	B2R7F8	PLG	plasminogen	Extracellular Space	peptidase	tenecteplase, PLAT, tranexamic acid, aprotinin, 6-aminocaproic acid, reteplase
1.61773	B2MUD5	ELANE	elastase, neutrophil expressed	Extracellular Space	peptidase	2-O,3-O-desulfated heparin, SERPINA1
0.374372	Q7Z351	IGHG1*	immunoglobulin heavy constant gamma 1 (G1m marker)	Extracellular Space	peptidase
0.516727	B2R941	CPA3	carboxypeptidase A3	Extracellular Space	peptidase
0.518327	Q05DJ8	HTRA1	HtrA serine peptidase 1	Extracellular Space	peptidase
0.525873	P23946	CMA1	chymase 1	Extracellular Space	peptidase
0.558559	A0A0C4DGM1	TPSAB1/TPSB2	tryptase alpha/beta 1	Extracellular Space	peptidase
0.559735	Q6N095	IGHG1*	immunoglobulin heavy constant gamma 1 (G1m marker)	Extracellular Space	peptidase
0.593196	A0A0R7FJH5	F12	coagulation factor XII	Extracellular Space	peptidase
0.614252	P83110	HTRA3	HtrA serine peptidase 3	Extracellular Space	peptidase
0.63019	Q66K79	CPZ	carboxypeptidase Z	Extracellular Space	peptidase
1.70839	W8QEY1	LTF	lactotransferrin	Extracellular Space	peptidase
1.84062	M0QXC5	NAPSA	napsin A aspartic peptidase	Extracellular Space	peptidase
2.35699	Q92876	KLK6	kallikrein related peptidase 6	Extracellular Space	peptidase
1.93575	A0PJ86	ACPP	acid phosphatase, prostate	Extracellular Space	phosphatase
0.653716	G3V1N2	HBA1/HBA2	hemoglobin subunit alpha 2	Extracellular Space	transporter	iron dextran, mefloquine
0.338546	P02768	ALB*	albumin	Extracellular Space	transporter	gadofosveset trisodium, aldoxorubicin, GSK3128349
0.546136	Q56G89	ALB*	albumin	Extracellular Space	transporter	gadofosveset trisodium, aldoxorubicin, GSK3128349
0.583477	F6KPG5	ALB*	albumin	Extracellular Space	transporter	gadofosveset trisodium, aldoxorubicin, GSK3128349
0.644246	B4DPR2	ALB*	albumin	Extracellular Space	transporter	gadofosveset trisodium, aldoxorubicin, GSK3128349
0.58823	P02766	TTR	transthyretin	Extracellular Space	transporter	4'-iodo-4'-deoxydoxorubicin
0.310741	P02760	AMBP	alpha-1-microglobulin/bikunin precursor	Extracellular Space	transporter
0.465927	P09455	RBP1	retinol binding protein 1	Extracellular Space	transporter
0.482673	F6SDV2	TINAGL1	tubulointerstitial nephritis antigen like 1	Extracellular Space	transporter
0.487266	V9GYG9	APOA2	apolipoprotein A2	Extracellular Space	transporter
0.501378	B4DPN0	APOH	apolipoprotein H	Extracellular Space	transporter
0.547062	P02649	APOE	apolipoprotein E	Extracellular Space	transporter
0.563602	P02656	APOC3	apolipoprotein C3	Extracellular Space	transporter
0.642125	K7ERI9	APOC1	apolipoprotein C1	Extracellular Space	transporter
0.665324	P43652	AFM	afamin	Extracellular Space	transporter
0.390925	Q13268	DHRS2	dehydrogenase/reductase 2	Nucleus	enzyme
0.429132	B4DJ89	POLR2E	RNA polymerase II subunit E	Nucleus	enzyme
0.500363	A6NLN1	PTBP1	polypyrimidine tract binding protein 1	Nucleus	enzyme
0.520916	Q05CW7	NAT10	N-acetyltransferase 10	Nucleus	enzyme
0.535359	H0Y7M8	PHF8	PHD finger protein 8	Nucleus	enzyme
0.555359	A1Z1Q3	MACROD2	MACRO domain containing 2	Nucleus	enzyme
0.594121	P12956	XRCC6	X-ray repair cross complementing 6	Nucleus	enzyme
0.603439	P13010	XRCC5	X-ray repair cross complementing 5	Nucleus	enzyme
0.639278	Q86W50	METTL16	methyltransferase like 16	Nucleus	enzyme
0.642371	K7ES11	UBE2O	ubiquitin conjugating enzyme E2 O	Nucleus	enzyme
0.646818	B2R5U1	SND1	staphylococcal nuclease and tudor domain containing 1	Nucleus	enzyme
1.51385	E9PGN6	MRM2	mitochondrial rRNA methyltransferase 2	Nucleus	enzyme
1.53328	Q9H4N9	MCM7	minichromosome maintenance complex component 7	Nucleus	enzyme
1.57289	O75792	RNASEH2A	ribonuclease H2 subunit A	Nucleus	enzyme
1.65483	P61956	SUMO2	small ubiquitin-like modifier 2	Nucleus	enzyme
1.65492	G8JLB3	PUS1	pseudouridylate synthase 1	Nucleus	enzyme
1.75944	Q53GL1	NMNAT1	nicotinamide nucleotide adenylyltransferase 1	Nucleus	enzyme
1.89287	B4DKE6	RFC3	replication factor C subunit 3	Nucleus	enzyme
1.98998	Q6PI41	AURKAIP1	aurora kinase A interacting protein 1	Nucleus	enzyme
2.04563	Q8IZV5	RDH10	retinol dehydrogenase 10	Nucleus	enzyme
0.450389	Q9H1E3	NUCKS1	nuclear casein kinase and cyclin dependent kinase substrate 1	Nucleus	kinase
0.604635	H7C272	HUS1	HUS1 checkpoint clamp component	Nucleus	kinase
0.647762	B4DW31	NRBP1	nuclear receptor binding protein 1	Nucleus	kinase
0.592927	P24468	NR2F2	nuclear receptor subfamily 2 group F member 2	Nucleus	ligand-dependent nuclear receptor
0.629491	P19338	NCL	nucleolin	Nucleus	other	AGRO 100
0.174124	H0Y686	SUN2*	Sad1 and UNC84 domain containing 2	Nucleus	other
0.223774	Q8IUE6	HIST2H2AB	histone cluster 2 H2A family member b	Nucleus	other
0.245677	P0C0S5	H2AFZ	H2A histone family member Z	Nucleus	other
0.308454	P06899	HIST1H2BJ	histone cluster 1 H2B family member j	Nucleus	other
0.310144	O75937	DNAJC8	DnaJ heat shock protein family (Hsp40) member C8	Nucleus	other
0.319401	Q9HA11	H2AFY2	H2A histone family member Y2	Nucleus	other
0.320488	P07305	H1F0	H1 histone family member 0	Nucleus	other
0.331955	Q9NZN4	EHD2	EH domain containing 2	Nucleus	other
0.33511	Q92522	H1FX	H1 histone family member X	Nucleus	other
0.335353	P10412	HIST1H1E	histone cluster 1 H1 family member e	Nucleus	other
0.343253	Q03252	LMNB2	lamin B2	Nucleus	other
0.354197	O00479	HMGN4	high mobility group nucleosomal binding domain 4	Nucleus	other
0.382848	Q5TEC6	HIST2H3PS2	histone cluster 2 H3 pseudogene 2	Nucleus	other
0.41035	P02545	LMNA	lamin A/C	Nucleus	other
0.417419	A0A0B4J1Z1	SRSF7	serine and arginine rich splicing factor 7	Nucleus	other
0.435605	Q59FA2	SRSF1	serine and arginine rich splicing factor 1	Nucleus	other
0.43765	K7EK07	H3F3A/H3F3B	H3 histone family member 3A	Nucleus	other
0.465392	O75367	H2AFY	H2A histone family member Y	Nucleus	other
0.46939	H3BRU6	PCBP2	poly(rC) binding protein 2	Nucleus	other
0.470785	B3KQU6	NRM	nurim	Nucleus	other
0.474984	Q9UNW9	NOVA2	NOVA alternative splicing regulator 2	Nucleus	other
0.507578	Q5SSJ5	HP1BP3	heterochromatin protein 1 binding protein 3	Nucleus	other
0.508658	P16403	HIST1H1C	histone cluster 1 H1 family member c	Nucleus	other
0.511703	P22626	HNRNPA2B1	heterogeneous nuclear ribonucleoprotein A2/B1	Nucleus	other
0.517533	O60814	HIST1H2BK	histone cluster 1 H2B family member k	Nucleus	other
0.520751	D6RGI3	2018-09-11	septin 11	Nucleus	other
0.523132	H0YE28	SELENOH	selenoprotein H	Nucleus	other
0.530339	Q9UH99	SUN2*	Sad1 and UNC84 domain containing 2	Nucleus	other
0.538474	P05204	HMGN2	high mobility group nucleosomal binding domain 2	Nucleus	other
0.540832	H0Y4R5	TMEM201	transmembrane protein 201	Nucleus	other
0.540908	Q8NC56	LEMD2	LEM domain containing 2	Nucleus	other
0.542566	B4DY28	CSRP1	cysteine and glycine rich protein 1	Nucleus	other
0.544654	B4E278	SUN1	Sad1 and UNC84 domain containing 1	Nucleus	other
0.559885	D2CPK1	XPC	XPC complex subunit, DNA damage recognition and repair factor	Nucleus	other
0.565185	B7Z6Y2	BIN1	bridging integrator 1	Nucleus	other
0.56615	P30050	RPL12	ribosomal protein L12	Nucleus	other
0.582323	B4DKX4	PDCD4	programmed cell death 4	Nucleus	other
0.590376	P12270	TPR	translocated promoter region, nuclear basket protein	Nucleus	other
0.592898	B4DMB1	HNRNPR	heterogeneous nuclear ribonucleoprotein R	Nucleus	other
0.597908	P49454	CENPF	centromere protein F	Nucleus	other
0.598124	E7ENN3	SYNE1	spectrin repeat containing nuclear envelope protein 1	Nucleus	other
0.605724	Q96KK5	HIST1H2AH	histone cluster 1 H2A family member h	Nucleus	other
0.613421	X6RCK5	DCTN3	dynactin subunit 3	Nucleus	other
0.61764	Q5T123	SH3BGRL3	SH3 domain binding glutamate rich protein like 3	Nucleus	other
0.620894	B4DTA2	HNRNPDL	heterogeneous nuclear ribonucleoprotein D like	Nucleus	other
0.621758	A6NFS0	ZNF275	zinc finger protein 275	Nucleus	other
0.622751	I3L3A7	MCRIP1	MAPK regulated corepressor interacting protein 1	Nucleus	other
0.623878	P49756	RBM25	RNA binding motif protein 25	Nucleus	other
0.624627	B4DES6	ZNF512	zinc finger protein 512	Nucleus	other
0.628174	B7ZLW0	LPP	LIM domain containing preferred translocation partner in lipoma	Nucleus	other
0.628475	Q9H2D6	TRIOBP	TRIO and F-actin binding protein	Nucleus	other
0.631272	Q14764	MVP	major vault protein	Nucleus	other
0.63225	P20700	LMNB1	lamin B1	Nucleus	other
0.633304	X6RDA4	PSPC1	paraspeckle component 1	Nucleus	other
0.637026	P32969	RPL9	ribosomal protein L9	Nucleus	other
0.637166	I6L969	FBF1	Fas binding factor 1	Nucleus	other
0.648646	A0A0A0MSK5	TOR1AIP1	torsin 1A interacting protein 1	Nucleus	other
0.651525	O75531	BANF1	barrier to autointegration factor 1	Nucleus	other
0.652233	Q9BTV4	TMEM43	transmembrane protein 43	Nucleus	other
0.652543	B4DTY8	PELO	pelota mRNA surveillance and ribosome rescue factor	Nucleus	other
0.654243	A0A024RBH7	TMPO	thymopoietin	Nucleus	other
0.664621	B8ZZZ7	SPATS2L	spermatogenesis associated serine rich 2 like	Nucleus	other
1.50295	B3KUJ7	LAS1L	LAS1 like, ribosome biogenesis factor	Nucleus	other
1.50469	Q9P0I2	EMC3	ER membrane protein complex subunit 3	Nucleus	other
1.51146	E9PKG6	NUCB2	nucleobindin 2	Nucleus	other
1.51204	H0YG77	TMEM120B	transmembrane protein 120B	Nucleus	other
1.53275	K7ERA3	P3H4	prolyl 3-hydroxylase family member 4 (non-enzymatic)	Nucleus	other
1.53398	F5GYW6	XPOT	exportin for tRNA	Nucleus	other
1.5772	Q7Z3K9	SF3B2	splicing factor 3b subunit 2	Nucleus	other
1.57914	Q8WXX5	DNAJC9	DnaJ heat shock protein family (Hsp40) member C9	Nucleus	other
1.58637	A8K4K9	EMC2	ER membrane protein complex subunit 2	Nucleus	other
1.61561	Q8N490	PNKD	paroxysmal nonkinesigenic dyskinesia	Nucleus	other
1.63969	K7EMM8	GLYR1	glyoxylate reductase 1 homolog	Nucleus	other
1.68004	F6VGH2	KIF6	kinesin family member 6	Nucleus	other
1.68175	Q14657	LAGE3	L antigen family member 3	Nucleus	other
3.36788	A8MZH8	PTTG1IP	PTTG1 interacting protein	Nucleus	other
3.45712	Q9C002	C15orf48	chromosome 15 open reading frame 48	Nucleus	other
0.346713	Q8IYS1	PM20D2	peptidase M20 domain containing 2	Nucleus	peptidase
1.67695	O75844	ZMPSTE24	zinc metallopeptidase STE24	Nucleus	peptidase
0.653269	Q15435	PPP1R7	protein phosphatase 1 regulatory subunit 7	Nucleus	phosphatase
1.71661	P35232	PHB	prohibitin	Nucleus	transcription regulator	prohibitin-targeting peptide 1
0.3288	P16104	H2AFX	H2A histone family member X	Nucleus	transcription regulator
0.361118	B3KRY5	CAVIN1	caveolae associated protein 1	Nucleus	transcription regulator
0.382716	P80723	BASP1	brain abundant membrane attached signal protein 1	Nucleus	transcription regulator
0.385401	A0A024RAV4	YBX3	Y-box binding protein 3	Nucleus	transcription regulator
0.429166	O75475	PSIP1	PC4 and SFRS1 interacting protein 1	Nucleus	transcription regulator
0.459848	A0A024QZE7	TGFB1I1	transforming growth factor beta 1 induced transcript 1	Nucleus	transcription regulator
0.468057	A7YME7	PPP1R13L	protein phosphatase 1 regulatory subunit 13 like	Nucleus	transcription regulator
0.489596	Q63ZY3	KANK2	KN motif and ankyrin repeat domains 2	Nucleus	transcription regulator
0.505954	Q5T7C4	HMGB1	high mobility group box 1	Nucleus	transcription regulator
0.539262	P67809	YBX1	Y-box binding protein 1	Nucleus	transcription regulator
0.542126	Q8N395	ZNF207	zinc finger protein 207	Nucleus	transcription regulator
0.543745	F8VWL0	TFCP2	transcription factor CP2	Nucleus	transcription regulator
0.551267	Q96IZ0	PAWR	pro-apoptotic WT1 regulator	Nucleus	transcription regulator
0.568601	I6LM39	MECP2	methyl-CpG binding protein 2	Nucleus	transcription regulator
0.573518	P51692	STAT5B	signal transducer and activator of transcription 5B	Nucleus	transcription regulator
0.574811	Q2NLD4	PURA	purine rich element binding protein A	Nucleus	transcription regulator
0.592101	P25685	DNAJB1	DnaJ heat shock protein family (Hsp40) member B1	Nucleus	transcription regulator
0.597894	Q53T40	FHL2	four and a half LIM domains 2	Nucleus	transcription regulator
0.601519	K7EK35	STAT5A	signal transducer and activator of transcription 5A	Nucleus	transcription regulator
0.606122	S4R3K4	NFIA	nuclear factor I A	Nucleus	transcription regulator
0.607599	P42773	CDKN2C	cyclin dependent kinase inhibitor 2C	Nucleus	transcription regulator
0.649326	J3QR95	MIB2	mindbomb E3 ubiquitin protein ligase 2	Nucleus	transcription regulator
1.53473	B4DYF9	SMARCC1	SWI/SNF related, matrix associated, actin dependent regulator of chromatin subfamily c member 1	Nucleus	transcription regulator
1.59153	B4DKB9	CALCOCO1	calcium binding and coiled-coil domain 1	Nucleus	transcription regulator
1.67774	B1Q2B0	NFXL1	nuclear transcription factor, X-box binding like 1	Nucleus	transcription regulator
1.7161	A7LNE7	CDKN2A	cyclin dependent kinase inhibitor 2A	Nucleus	transcription regulator
1.73302	Q15797	SMAD1	SMAD family member 1	Nucleus	transcription regulator
1.73828	Q9Y3D2	MSRB2	methionine sulfoxide reductase B2	Nucleus	transcription regulator
1.85343	Q9BUP3	HTATIP2	HIV-1 Tat interactive protein 2	Nucleus	transcription regulator
1.98697	P17096	HMGA1	high mobility group AT-hook 1	Nucleus	transcription regulator
2.9003	A0A090N8E5	NOBOX	NOBOX oogenesis homeobox	Nucleus	transcription regulator
0.333103	K7EMY9	CIRBP	cold inducible RNA binding protein	Nucleus	translation regulator
0.5063	B4DKV8	NUP37	nucleoporin 37	Nucleus	transporter
0.635979	Q96P70	IPO9	importin 9	Nucleus	transporter
1.52539	Q8TEM1	NUP210	nucleoporin 210	Nucleus	transporter
1.91778	Q86VC1	XPO4	exportin 4	Nucleus	transporter
0.505673	Q9ULT8	HECTD1	HECT domain E3 ubiquitin protein ligase 1	Other	enzyme
0.521162	H0Y8B3	AHCYL2	adenosylhomocysteinase like 2	Other	enzyme
0.63253	H0YB18	HYI	hydroxypyruvate isomerase (putative)	Other	enzyme
1.54964	Q9ULD0	OGDHL	oxoglutarate dehydrogenase like	Other	enzyme
1.71612	Q8IUS5	EPHX4	epoxide hydrolase 4	Other	enzyme
1.85683	Q6UX53	METTL7B	methyltransferase like 7B	Other	enzyme
1.87167	B2R7I0	TMX2	thioredoxin related transmembrane protein 2	Other	enzyme
1.86725	Q9BQ13	KCTD14	potassium channel tetramerization domain containing 14	Other	ion channel
0.318087	P0C842	LINC00614	long intergenic non-protein coding RNA 614	Other	other
0.381279	Q86VY4	TSPYL5	TSPY like 5	Other	other
0.388322	A0A024RCH0	TCEAL6	transcription elongation factor A like 6	Other	other
0.424961	A8K9G2	PHBP19	prohibitin pseudogene 19	Other	other
0.43516	P0DJ93	SMIM13	small integral membrane protein 13	Other	other
0.452614	Q8ND94	LRRN4CL	LRRN4 C-terminal like	Other	other
0.472639	O43930	PRKY	protein kinase, Y-linked, pseudogene	Other	other
0.476563	Q5JXC2	MIIP	migration and invasion inhibitory protein	Other	other
0.486149	Q9NQG1	MANBAL	mannosidase beta like	Other	other
0.50122	A6NJJ6	C19orf67	chromosome 19 open reading frame 67	Other	other
0.529286	Q9HA72	CALHM2	calcium homeostasis modulator family member 2	Other	other
0.535392	A0A024R5N4	PAAF1	proteasomal ATPase associated factor 1	Other	other
0.54598	Q5T619	ZNF648	zinc finger protein 648	Other	other
0.554412	Q9H330	TMEM245	transmembrane protein 245	Other	other
0.575369	M0QZP8	IRGQ	immunity related GTPase Q	Other	other
0.59143	Q53FP2	TMEM35A	transmembrane protein 35A	Other	other
0.607396	F8W0M9	SCRN3	secernin 3	Other	other
0.613478	A6NFY4	NEMP2	nuclear envelope integral membrane protein 2	Other	other
0.625503	Q5T6V5	C9orf64	chromosome 9 open reading frame 64	Other	other
0.631539	Q5QJ74	TBCEL	tubulin folding cofactor E like	Other	other
0.640306	E5RGT6	FCHSD1	FCH and double SH3 domains 1	Other	other
0.644775	Q6ZQQ6	WDR87	WD repeat domain 87	Other	other
0.653863	B4DVZ0	HSPA12B	heat shock protein family A (Hsp70) member 12B	Other	other
0.658888	Q9UN75	PCDHA12	protocadherin alpha 12	Other	other
0.665336	B3KWX2	DIP2C	disco interacting protein 2 homolog C	Other	other
1.52073	H7BXL1	TMEM41A	transmembrane protein 41A	Other	other
1.52994	Q96AA3	RFT1	RFT1 homolog	Other	other
1.54178	H7C0R6	THUMPD3	THUMP domain containing 3	Other	other
1.58414	Q9H617	TMEM164	transmembrane protein 164	Other	other
1.61743	P0DMU7	CT45A1 (includes others)	cancer/testis antigen family 45 member A2	Other	other
1.62262	A0A087WWV7	KIAA1755	KIAA1755	Other	other
1.6242	A6NNL5	C15orf61	chromosome 15 open reading frame 61	Other	other
1.6258	Q6UXH1	CRELD2	cysteine rich with EGF like domains 2	Other	other
1.62793	F8VUJ3	POC1B-GALNT4	POC1B-GALNT4 readthrough	Other	other
1.64805	Q5R3K3	CALHM6	calcium homeostasis modulator family member 6	Other	other
1.67039	Q53F67	KREMEN2	kringle containing transmembrane protein 2	Other	other
1.74016	Q96BR5	COA7	cytochrome c oxidase assembly factor 7 (putative)	Other	other
1.80906	Q6DN12	MCTP2	multiple C2 and transmembrane domain containing 2	Other	other
1.81577	K7ER12	C19orf25	chromosome 19 open reading frame 25	Other	other
1.83024	Q9P1F3	ABRACL	ABRA C-terminal like	Other	other
1.84127	Q96ES6	MFSD3	major facilitator superfamily domain containing 3	Other	other
1.93622	Q8WUY1	THEM6	thioesterase superfamily member 6	Other	other
2.02338	Q8TCD1	C18orf32	chromosome 18 open reading frame 32	Other	other
2.27976	Q9NYJ1	COA4	cytochrome c oxidase assembly factor 4 homolog	Other	other
2.56537	Q96CP7	TLCD1	TLC domain containing 1	Other	other
2.91232	A0A1B0GTN5	TEX51	testis expressed 51	Other	other
3.32751	R9RV30	AIG1	androgen induced 1	Other	other
3.71996	H7C0U6	C1orf53	chromosome 1 open reading frame 53	Other	other
1.57013	J3QRN3	SLC39A11	solute carrier family 39 member 11	Other	transporter
0.370013	P08913	ADRA2A	adrenoceptor alpha 2A	Plasma Membrane	G-protein coupled receptor	paliperidone, risperidone, antazoline/naphazoline, acetaminophen/clemastine/pseudoephedrine, articaine/epinephrine, bupivacaine/epinephrine, caffeine/ergotamine, acetaminophen/dexbrompheniramine/pseudoephedrine, dapiprazole, dexbrompheniramine/pseudoephedrine, chlorpheniramine/ibuprofen/pseudoephedrine, dipivefrin, cetirizine/pseudoephedrine, asenapine, epinephrine/prilocaine, epinephrine/lidocai…
0.301819	B4DE51	MRGPRF	MAS related GPR family member F	Plasma Membrane	G-protein coupled receptor
0.33729	Q6GPG7	LPAR1	lysophosphatidic acid receptor 1	Plasma Membrane	G-protein coupled receptor
0.375025	Q8NGA1	OR1M1	olfactory receptor family 1 subfamily M member 1	Plasma Membrane	G-protein coupled receptor
0.5273	D3DSW5	ADGRA2	adhesion G protein-coupled receptor A2	Plasma Membrane	G-protein coupled receptor
0.561721	O75084	FZD7	frizzled class receptor 7	Plasma Membrane	G-protein coupled receptor
1.94978	Q9UBH6	XPR1	xenotropic and polytropic retrovirus receptor 1	Plasma Membrane	G-protein coupled receptor
2.13363	Q8IZF6	ADGRG4	adhesion G protein-coupled receptor G4	Plasma Membrane	G-protein coupled receptor
0.413471	Q16853	AOC3	amine oxidase, copper containing 3	Plasma Membrane	enzyme	hydralazine, hydralazine/hydrochlorothiazide/reserpine, hydralazine/hydrochlorothiazide, hydralazine/isosorbide dinitrate
0.622831	Q10588	BST1	bone marrow stromal cell antigen 1	Plasma Membrane	enzyme	MEN1112
0.301776	P50150	GNG4	G protein subunit gamma 4	Plasma Membrane	enzyme
0.321228	K7EN06	DIRAS1	DIRAS family GTPase 1	Plasma Membrane	enzyme
0.385738	B2RBF8	PLSCR3	phospholipid scramblase 3	Plasma Membrane	enzyme
0.482397	P63096	GNAI1	G protein subunit alpha i1	Plasma Membrane	enzyme
0.495459	Q12860	CNTN1	contactin 1	Plasma Membrane	enzyme
0.529111	Q9UBI6	GNG12	G protein subunit gamma 12	Plasma Membrane	enzyme
0.558865	Q9HAV0	GNB4	G protein subunit beta 4	Plasma Membrane	enzyme
0.566388	E9PHR9	PLSCR4	phospholipid scramblase 4	Plasma Membrane	enzyme
0.56962	Q59FM5	GNA11	G protein subunit alpha 11	Plasma Membrane	enzyme
0.572153	P36269	GGT5	gamma-glutamyltransferase 5	Plasma Membrane	enzyme
0.613341	B2R6K4	GNB1	G protein subunit beta 1	Plasma Membrane	enzyme
0.62664	O60262	GNG7	G protein subunit gamma 7	Plasma Membrane	enzyme
0.636317	A0A142CHG9	GNAO1	G protein subunit alpha o1	Plasma Membrane	enzyme
0.66064	P62070	RRAS2	RAS related 2	Plasma Membrane	enzyme
1.58434	O00519	FAAH	fatty acid amide hydrolase	Plasma Membrane	enzyme
1.59467	A8K337	COMTD1	catechol-O-methyltransferase domain containing 1	Plasma Membrane	enzyme
1.67327	Q6PIU2	NCEH1	neutral cholesterol ester hydrolase 1	Plasma Membrane	enzyme
3.48975	H0YN27	TGM1	transglutaminase 1	Plasma Membrane	enzyme
0.558534	Q01118	SCN7A	sodium voltage-gated channel alpha subunit 7	Plasma Membrane	ion channel	riluzole
1.68198	C5HTZ1	SCNN1A	sodium channel epithelial 1 alpha subunit	Plasma Membrane	ion channel	hydrochlorothiazide/triamterene, amiloride, amiloride/hydrochlorothiazide, triamterene
0.466527	P54289	CACNA2D1	calcium voltage-gated channel auxiliary subunit alpha2delta 1	Plasma Membrane	ion channel	amlodipine/hydrochlorothiazide/valsartan, amlodipine/telmisartan, aliskiren/amlodipine, amlodipine/hydrochlorothiazide/olmesartan medoxomil, aliskiren/amlodipine/hydrochlorothiazide, nilvadipine, amlodipine/valsartan, amlodipine/perindopril, amlodipine/benazepril, gabapentin, bepridil, enalapril/felodipine, amlodipine/atorvastatin, nisoldipine, isradipine, felodipine, nitrendipine, amlodipine, ni…
0.361322	O00168	FXYD1	FXYD domain containing ion transport regulator 1	Plasma Membrane	ion channel
0.496436	Q4KMQ2	ANO6	anoctamin 6	Plasma Membrane	ion channel
0.503938	Q9Y5S1	TRPV2	transient receptor potential cation channel subfamily V member 2	Plasma Membrane	ion channel
0.511465	P08133	ANXA6*	annexin A6	Plasma Membrane	ion channel
0.550459	Q3SY61	KCNT2	potassium sodium-activated channel subfamily T member 2	Plasma Membrane	ion channel
0.60782	A0A0S2Z377	ANXA6*	annexin A6	Plasma Membrane	ion channel
0.631261	Q13563	PKD2	polycystin 2, transient receptor potential cation channel	Plasma Membrane	ion channel
1.54087	Q9BXT2	CACNG6	calcium voltage-gated channel auxiliary subunit gamma 6	Plasma Membrane	ion channel
1.58491	B2RA30	KCNK1	potassium two pore domain channel subfamily K member 1	Plasma Membrane	ion channel
1.89323	U6FVB0	NTRK1	neurotrophic receptor tyrosine kinase 1	Plasma Membrane	kinase	regorafenib, milciclib, TSR-011, entrectinib, PLX7486, DS-6051b, TRK tyrosine kinase inhibitor
0.38865	B4DVP5	FGFR4	fibroblast growth factor receptor 4	Plasma Membrane	kinase	lenvatinib, FGF401, BLU-554, PRN1371, U3-1784, everolimus/lenvatinib, H3B-6527, LY2874455
0.573798	P09619	PDGFRB	platelet derived growth factor receptor beta	Plasma Membrane	kinase	dasatinib, sunitinib, pazopanib, axitinib, tivozanib, telatinib, tandutinib, nintedanib, regorafenib, JI 101, bortezomib/sorafenib, lapatinib/pazopanib, dexamethasone/lenalidomide/sorafenib, bevacizumab/sorafenib, imatinib/sirolimus, cytarabine/idarubicin/sorafenib, 5-azacytidine/sorafenib, decitabine/sorafenib, everolimus/sorafenib, docetaxel/nintedanib, imatinib, sorafenib, sorafenib/sulindac/s…
0.436225	B8ZZG1	MPP6	membrane palmitoylated protein 6	Plasma Membrane	kinase
0.54287	Q13418	ILK	integrin linked kinase	Plasma Membrane	kinase
2.24902	P16422	EPCAM	epithelial cell adhesion molecule	Plasma Membrane	other	tucotuzumab celmoleukin, catumaxomab, adecatumumab
2.00929	B6ECB2	MUC1	mucin 1, cell surface associated	Plasma Membrane	other	HuHMFG1, yttrium y 90 clivatuzumab tetraxetan, GO-203-2C
0.260207	P13591	NCAM1*	neural cell adhesion molecule 1	Plasma Membrane	other	BB-10901
0.483502	A0A087WTF6	NCAM1*	neural cell adhesion molecule 1	Plasma Membrane	other	BB-10901
0.172153	A1YBP2	SSPN	sarcospan	Plasma Membrane	other
0.200661	Q702N8	XIRP1	xin actin binding repeat containing 1	Plasma Membrane	other
0.340621	Q8N9M5	TMEM102	transmembrane protein 102	Plasma Membrane	other
0.344015	Q9BX67	JAM3	junctional adhesion molecule 3	Plasma Membrane	other
0.347784	A8K2W3	CAVIN2	caveolae associated protein 2	Plasma Membrane	other
0.380449	A1L0S7	TNS1	tensin 1	Plasma Membrane	other
0.396232	Q13813	SPTAN1*	spectrin alpha, non-erythrocytic 1	Plasma Membrane	other
0.400678	B3KQX7	PRNP	prion protein	Plasma Membrane	other
0.415613	Q9BQJ4	TMEM47	transmembrane protein 47	Plasma Membrane	other
0.420708	B3KMX6	CTNNAL1	catenin alpha like 1	Plasma Membrane	other
0.424218	Q9UH97	CD34	CD34 molecule	Plasma Membrane	other
0.450179	Q13884	SNTB1	syntrophin beta 1	Plasma Membrane	other
0.475736	O75781	PALM	paralemmin	Plasma Membrane	other
0.477044	O43705	GP9	glycoprotein IX platelet	Plasma Membrane	other
0.47777	H0YEX9	JAM2	junctional adhesion molecule 2	Plasma Membrane	other
0.477805	E9PCT3	CAV2	caveolin 2	Plasma Membrane	other
0.493706	F5H5G1	LSAMP	limbic system-associated membrane protein	Plasma Membrane	other
0.495355	B3KXZ9	MCAM	melanoma cell adhesion molecule	Plasma Membrane	other
0.497909	Q7Z3B1	NEGR1	neuronal growth regulator 1	Plasma Membrane	other
0.513908	B2R602	LANCL1	LanC like 1	Plasma Membrane	other
0.518053	O75954	TSPAN9	tetraspanin 9	Plasma Membrane	other
0.519637	B7Z997	SORBS2	sorbin and SH3 domain containing 2	Plasma Membrane	other
0.526202	H3BUU9	CDH11	cadherin 11	Plasma Membrane	other
0.528096	F5GXW1	DOCK4	dedicator of cytokinesis 4	Plasma Membrane	other
0.551562	A0A0D9SGF6	SPTAN1*	spectrin alpha, non-erythrocytic 1	Plasma Membrane	other
0.555592	E9PNW4	CD59	CD59 molecule (CD59 blood group)	Plasma Membrane	other
0.560832	A5PKY0	EPS15L1	epidermal growth factor receptor pathway substrate 15 like 1	Plasma Membrane	other
0.562213	I1VSB5	SIGLEC16	sialic acid binding Ig like lectin 16 (gene/pseudogene)	Plasma Membrane	other
0.564558	B1AP13	CD55	CD55 molecule (Cromer blood group)	Plasma Membrane	other
0.565091	Q9UFM8	NPTN	neuroplastin	Plasma Membrane	other
0.565712	C9JR67	SGCE	sarcoglycan epsilon	Plasma Membrane	other
0.57172	Q13425	SNTB2	syntrophin beta 2	Plasma Membrane	other
0.574735	O95425	SVIL	supervillin	Plasma Membrane	other
0.576272	Q53QV1	DTNB	dystrobrevin beta	Plasma Membrane	other
0.58241	Q01082	SPTBN1	spectrin beta, non-erythrocytic 1	Plasma Membrane	other
0.583568	B2R932	CD99	CD99 molecule (Xg blood group)	Plasma Membrane	other
0.583959	F8W150	ANKRD13A	ankyrin repeat domain 13A	Plasma Membrane	other
0.584125	P16157	ANK1	ankyrin 1	Plasma Membrane	other
0.58875	A0A024RB48	TNS2	tensin 2	Plasma Membrane	other
0.592071	Q7KYR7	BTN2A1	butyrophilin subfamily 2 member A1	Plasma Membrane	other
0.592559	A0A024RDI4	ANK2	ankyrin 2	Plasma Membrane	other
0.602803	O43491	EPB41L2	erythrocyte membrane protein band 4.1 like 2	Plasma Membrane	other
0.607935	P07355	ANXA2	annexin A2	Plasma Membrane	other
0.609979	A0A0C4DG09	CADM3	cell adhesion molecule 3	Plasma Membrane	other
0.610845	B2RTX2	PALLD	palladin, cytoskeletal associated protein	Plasma Membrane	other
0.611276	P19075	TSPAN8	tetraspanin 8	Plasma Membrane	other
0.619802	Q5W0G0	KIRREL1	kirre like nephrin family adhesion molecule 1	Plasma Membrane	other
0.621738	Q53F27	TMEM14C	transmembrane protein 14C	Plasma Membrane	other
0.632224	Q16186	ADRM1	adhesion regulating molecule 1	Plasma Membrane	other
0.636618	B7Z8Y6	PECAM1	platelet and endothelial cell adhesion molecule 1	Plasma Membrane	other
0.640344	Q6MZU1	TJP1	tight junction protein 1	Plasma Membrane	other
0.65543	A8K9D8	RECK	reversion inducing cysteine rich protein with kazal motifs	Plasma Membrane	other
0.659785	B3KWQ6	PRPH	peripherin	Plasma Membrane	other
0.660459	B4E2V5	STOM	stomatin	Plasma Membrane	other
1.52971	B7ZLX4	PPP1R9A	protein phosphatase 1 regulatory subunit 9A	Plasma Membrane	other
1.55137	Q9H9P2	CHODL	chondrolectin	Plasma Membrane	other
1.55589	A8K4L6	VANGL2	VANGL planar cell polarity protein 2	Plasma Membrane	other
1.56282	A0A087X208	AGRN	agrin	Plasma Membrane	other
1.56448	Q14126	DSG2	desmoglein 2	Plasma Membrane	other
1.57913	S6AP35	HLA-DQB1*	major histocompatibility complex, class II, DQ beta 1	Plasma Membrane	other
1.58594	E9PF19	TBL2	transducin beta like 2	Plasma Membrane	other
1.65673	Q99467	CD180	CD180 molecule	Plasma Membrane	other
1.66934	A0A142L067	HLA-DQB1*	major histocompatibility complex, class II, DQ beta 1	Plasma Membrane	other
1.67893	B2R6A3	SLC9A3R1	SLC9A3 regulator 1	Plasma Membrane	other
1.69669	J7RE54	HLA-A*	major histocompatibility complex, class I, A	Plasma Membrane	other
1.7496	H7C285	TSPAN15	tetraspanin 15	Plasma Membrane	other
1.75911	P27701	CD82	CD82 molecule	Plasma Membrane	other
1.76334	F8VV56	CD63	CD63 molecule	Plasma Membrane	other
1.81681	B4DEK8	TSPAN3	tetraspanin 3	Plasma Membrane	other
1.82369	A0A0K0KSD4	HLA-C*	major histocompatibility complex, class I, C	Plasma Membrane	other
1.84263	B4DPP0	CD9	CD9 molecule	Plasma Membrane	other
1.93754	P15924	DSP	desmoplakin	Plasma Membrane	other
2.21374	E3SWK8	HLA-C*	major histocompatibility complex, class I, C	Plasma Membrane	other
2.21537	Q9HC07	TMEM165	transmembrane protein 165	Plasma Membrane	other
2.25231	A0A087WZU5	TSPAN6	tetraspanin 6	Plasma Membrane	other
2.26932	Q9Y446	PKP3	plakophilin 3	Plasma Membrane	other
2.40547	P09758	TACSTD2	tumor associated calcium signal transducer 2	Plasma Membrane	other
2.68604	D0W033	HLA-A*	major histocompatibility complex, class I, A	Plasma Membrane	other
2.84222	Q7Z7D3	VTCN1	V-set domain containing T cell activation inhibitor 1	Plasma Membrane	other
4.11757	A0A0K0KRA3	HLA-A*	major histocompatibility complex, class I, A	Plasma Membrane	other
0.509674	P27487	DPP4	dipeptidyl peptidase 4	Plasma Membrane	peptidase	saxagliptin, talabostat, alogliptin, sitagliptin, vildagliptin, linagliptin, simvastatin/sitagliptin, alogliptin/pioglitazone, empagliflozin/linagliptin, dapagliflozin/saxagliptin, begelomab, DPP-4 inhibitor
1.61652	P15144	ANPEP	alanyl aminopeptidase, membrane	Plasma Membrane	peptidase	CNGRC peptide-TNF alpha conjugate
0.549568	P01859	IGHG2	immunoglobulin heavy constant gamma 2 (G2m marker)	Plasma Membrane	peptidase
1.573	O14672	ADAM10	ADAM metallopeptidase domain 10	Plasma Membrane	peptidase
1.70028	P78536	ADAM17	ADAM metallopeptidase domain 17	Plasma Membrane	peptidase
1.73804	H0YBQ8	ADAM28	ADAM metallopeptidase domain 28	Plasma Membrane	peptidase
0.315801	B2RBH2	NT5E	5'-nucleotidase ecto	Plasma Membrane	phosphatase	MEDI9447
0.598128	B4DP97	SIRPA	signal regulatory protein alpha	Plasma Membrane	phosphatase
0.636924	B4DGA3	PTPRM	protein tyrosine phosphatase, receptor type M	Plasma Membrane	phosphatase
1.6361	B2R6Q2	ALPL	alkaline phosphatase, liver/bone/kidney	Plasma Membrane	phosphatase
1.66867	P50583	NUDT2	nudix hydrolase 2	Plasma Membrane	phosphatase
2.00715	P10696	ALPPL2	alkaline phosphatase, placental like 2	Plasma Membrane	phosphatase
0.664645	Q04721	NOTCH2	notch 2	Plasma Membrane	transcription regulator
1.7197	Q09LL4	CD40	CD40 molecule	Plasma Membrane	transmembrane receptor	dacetuzumab, CFZ533, FFP104, SEA-CD40, APX005M
0.362055	P25101	EDNRA	endothelin receptor type A	Plasma Membrane	transmembrane receptor	bosentan, avosentan, clazosentan, ambrisentan, sitaxsentan, zibotentan, SB 234551, TBC 3214, BSF 302146, macitentan, ambrisentan/tadalafil, fandosentan, atrasentan
1.83813	N1NSB5	HLA-DRB1	major histocompatibility complex, class II, DR beta 1	Plasma Membrane	transmembrane receptor	apolizumab
1.57345	B3KWR9	TLR2	toll like receptor 2	Plasma Membrane	transmembrane receptor	OM 174 lipid
1.63812	P12318	FCGR2A	Fc fragment of IgG receptor IIa	Plasma Membrane	transmembrane receptor	IgG
1.59599	A8K6K4	IL1RAP	interleukin 1 receptor accessory protein	Plasma Membrane	transmembrane receptor	CAN04
0.382469	A0A024F8S6	HLA-DRB5	major histocompatibility complex, class II, DR beta 5	Plasma Membrane	transmembrane receptor
0.426271	Q96GP6	SCARF2	scavenger receptor class F member 2	Plasma Membrane	transmembrane receptor
0.463895	Q05B42	SARM1	sterile alpha and TIR motif containing 1	Plasma Membrane	transmembrane receptor
0.470155	Q03135	CAV1	caveolin 1	Plasma Membrane	transmembrane receptor
0.525199	B4E2M1	GPC6	glypican 6	Plasma Membrane	transmembrane receptor
0.54666	Q96PD5	PGLYRP2	peptidoglycan recognition protein 2	Plasma Membrane	transmembrane receptor
0.54969	Q5T9B9	ENG	endoglin	Plasma Membrane	transmembrane receptor
0.560955	A0A0C4DG84	ANTXR2	anthrax toxin receptor 2	Plasma Membrane	transmembrane receptor
0.575966	P35052	GPC1	glypican 1	Plasma Membrane	transmembrane receptor
0.605068	Q9UBG0	MRC2	mannose receptor C type 2	Plasma Membrane	transmembrane receptor
0.609931	K9J968	GFRA3	GDNF family receptor alpha 3	Plasma Membrane	transmembrane receptor
0.659457	Q99969	RARRES2	retinoic acid receptor responder 2	Plasma Membrane	transmembrane receptor
1.53874	A0A024R210	IFITM1	interferon induced transmembrane protein 1	Plasma Membrane	transmembrane receptor
1.60024	I3RW89	HLA-E	major histocompatibility complex, class I, E	Plasma Membrane	transmembrane receptor
1.61004	P21757	MSR1	macrophage scavenger receptor 1	Plasma Membrane	transmembrane receptor
1.67245	P11215	ITGAM	integrin subunit alpha M	Plasma Membrane	transmembrane receptor
1.68142	B4DVE1	LGALS3BP	galectin 3 binding protein	Plasma Membrane	transmembrane receptor
1.70055	B7Z4Y5	HLA-DMA	major histocompatibility complex, class II, DM alpha	Plasma Membrane	transmembrane receptor
1.76767	Q9UGM3	DMBT1	deleted in malignant brain tumors 1	Plasma Membrane	transmembrane receptor
1.81684	A0A0G2JMH6	HLA-DRA	major histocompatibility complex, class II, DR alpha	Plasma Membrane	transmembrane receptor
1.90041	P78310	CXADR	CXADR, Ig-like cell adhesion molecule	Plasma Membrane	transmembrane receptor
2.00999	A0A0S2C388	HLA-DPB1	major histocompatibility complex, class II, DP beta 1	Plasma Membrane	transmembrane receptor
2.02692	O19697	HLA-DQA1	major histocompatibility complex, class II, DQ alpha 1	Plasma Membrane	transmembrane receptor
3.57612	Q67AU1	HLA-DPA1	major histocompatibility complex, class II, DP alpha 1	Plasma Membrane	transmembrane receptor
1.92984	A0A172Q3A8	FOLR1	folate receptor 1	Plasma Membrane	transporter	farletuzumab
1.72017	Q13433	SLC39A6	solute carrier family 39 member 6	Plasma Membrane	transporter	SGN-LIV1A
0.390449	Q9NQC0	SLC22A3	solute carrier family 22 member 3	Plasma Membrane	transporter
0.415449	B7ZKQ9	SCARB1	scavenger receptor class B member 1	Plasma Membrane	transporter
0.446916	B4DI81	GJA1	gap junction protein alpha 1	Plasma Membrane	transporter
0.454218	Q5JZ08	HEPH	hephaestin	Plasma Membrane	transporter
0.477519	D6RDM3	SLC41A3	solute carrier family 41 member 3	Plasma Membrane	transporter
0.516673	Q4LEJ9	SLCO2A1	solute carrier organic anion transporter family member 2A1	Plasma Membrane	transporter
0.517144	Q15599	SLC9A3R2	SLC9A3 regulator 2	Plasma Membrane	transporter
0.5269	P08758	ANXA5	annexin A5	Plasma Membrane	transporter
0.536059	A0A0A0MSU4	ABCA8	ATP binding cassette subfamily A member 8	Plasma Membrane	transporter
0.538365	H0Y544	SLC23A2	solute carrier family 23 member 2	Plasma Membrane	transporter
0.53976	G4XID0	RHCE/RHD	Rh blood group D antigen	Plasma Membrane	transporter
0.557826	P36021	SLC16A2	solute carrier family 16 member 2	Plasma Membrane	transporter
0.593291	A0A0E3KII0	LDLR	low density lipoprotein receptor	Plasma Membrane	transporter
0.642489	Q99536	VAT1	vesicle amine transport 1	Plasma Membrane	transporter
0.653786	B7Z4C3	EPB42	erythrocyte membrane protein band 4.2	Plasma Membrane	transporter
1.5239	Q9BZF1	OSBPL8	oxysterol binding protein like 8	Plasma Membrane	transporter
1.53266	Q659F8	SLC5A6	solute carrier family 5 member 6	Plasma Membrane	transporter
1.60558	P01833	PIGR	polymeric immunoglobulin receptor	Plasma Membrane	transporter
1.64733	P53794	SLC5A3	solute carrier family 5 member 3	Plasma Membrane	transporter
1.67111	A8DU55	GJB2	gap junction protein beta 2	Plasma Membrane	transporter
1.73401	B4E2Z3	SLC3A2	solute carrier family 3 member 2	Plasma Membrane	transporter
1.77216	O15427	SLC16A3	solute carrier family 16 member 3	Plasma Membrane	transporter
1.82355	B4DT82	SLC2A5	solute carrier family 2 member 5	Plasma Membrane	transporter
1.87843	Q59F54	SLC2A3	solute carrier family 2 member 3	Plasma Membrane	transporter
1.89377	P50443	SLC26A2	solute carrier family 26 member 2	Plasma Membrane	transporter
2.29102	A0A0B5E3E9	SLC34A2	solute carrier family 34 member 2	Plasma Membrane	transporter
2.51268	Q6P1M0	SLC27A4	solute carrier family 27 member 4	Plasma Membrane	transporter
2.67453	B3KY44	SLC11A2	solute carrier family 11 member 2	Plasma Membrane	transporter
0.650373	A0A0B4J203		Uncharacterized protein	no match	no match
0.538588	A0A0X9T0H6		GCT-A5 heavy chain variable region (Fragment)	no match	no match
0.502927	A0A120HG46		GCT-A10 heavy chain variable region (Fragment)	no match	no match
0.555112	A0A193CHQ9		10E8 heavy chain variable region (Fragment)	no match	no match
0.55871	A2J1N0		Rheumatoid factor RF-IP14 (Fragment)	no match	no match
2.51963	A5Y5A3		PC1/MRPS28 fusion protein	no match	no match
1.77001	B4DLN1		Uncharacterized protein	no match	no match
2.1873	D4IH33	HLA-Cw	MHC class I antigen (Fragment)	no match	no match
0.430172	F8TAD1		Pax7-forkhead fusion protein (Fragment)	no match	no match
0.613008	G4V2I8		Anion exchange protein	no match	no match
1.80496	H0YHH1		Uncharacterized protein (Fragment)	no match	no match
2.04544	I3L3M4		Uncharacterized protein	no match	no match
2.80299	J3KQF5	AGBL1	Cytosolic carboxypeptidase 4	no match	no match
1.51415	P12532	CKMT1A	Creatine kinase U-type, mitochondrial	no match	no match
1.91339	P59665	DEFA1	Neutrophil defensin 1	no match	no match
0.42593	P62805	HIST1H4A	Histone H4	no match	no match
0.589725	Q59FT7		Mitogen-activated protein kinase kinase kinase 7 interacting protein 1 isoform alpha variant (Fragment)	no match	no match
1.51763	Q6AW98	DKFZp686P13170	Putative uncharacterized protein DKFZp686P13170	no match	no match
0.617804	Q6PJF2	IGKa	IGKa protein	no match	no match
0.660389	Q96CA8		CDC2L2 protein (Fragment)	no match	no match
0.665541	S6AWF4	CDC2L2	IgG L chain	no match	no match
0.498763	S6BGF5		IgG H chain	no match	no match
2.17506	T2D2V0	HLA-DQB	MHC class II antigen (Fragment)	no match	no match
0.638379	V9HW68	HEL-214	Epididymis luminal protein 214	no match	no match
* No match means that it did not enter the IPA network analysis.
