# Supplementary material for: Signaling pathway network alterations in human ovarian cancers identified with quantitative mitochondrial proteomics
Source: EPMA J. 2019 Jun 8;10(2):153–72. doi: 10.1007/s13167-019-00170-5 (PMC6562010; doi:10.1007/s13167-019-00170-5)
Supplement: Supplementary file 6 — (XLS 142 kb) [file 13167_2019_170_MOESM6_ESM.xls]

## Sheet: Sheet1
Supplementary table 2. A total of 192 statistically significant canonical pathways were identified to involve the mtDEPs (p < 0.05).(Note: 52 activated pathways in orange and inhibited pathways in blue with |z| score≥2)
Pathway name	Gene name
antigen presentation pathway	CALR
	HLA-A
	HLA-C
	HLA-DMA
	HLA-DPA1
	HLA-DPB1
	HLA-DQA1
	HLA-DQB1
	HLA-DRA
	HLA-DRB1
	HLA-DRB5
	HLA-E
	PDIA3
	TAP1
	TAP2
mitochondrial dysfunction	ACO1
	AIFM1
	ATP5MC1
	ATPAF1
	ATPAF2
	BCL2
	COX17
	COX4I1
	COX4I2
	COX6C
	COX7A2
	COX7A2L
	CYB5A
	CYC1
	CYCS
	GPD2
	GPX7
	HTRA2
	MAOB
	MT-ATP6
	MT-CO1
	MT-CO2
	MT-CYB
	MT-ND2
	MT-ND5
	OGDH
	PRDX5
	TXN2
	UQCRH
	VDAC1
GP6 signaling pathway	ADAM10
	COL10A1
	COL16A1
	COL1A1
	COL1A2
	COL2A1
	COL3A1
	COL4A2
	COL4A6
	COL5A2
	COL6A1
	COL6A2
	COL6A6
	COL8A1
	FGFR4
	ITPR1
	LAMA2
	LYN
	PRKCA
	PTPN11
EIF2 signaling	ACTB
	ACTC1
	AGO1
	AGO3
	BCL2
	EIF3C
	EIF3D
	EIF3E
	EIF3F
	EIF3G
	EIF3H
	EIF3I
	EIF3K
	EIF3L
	EIF4A2
	FAU
	FGFR4
	HSPA5
	PTBP1
	PTPN11
	RPL9
	RPL12
	RPL23A
	RPLP1
	RPS3
	RPS12
	RPS19
	RPS20
	RPS21
	RPS28
	RPS29
	RRAS
	RRAS2
glutathone mediated detoxification	ANPEP
	GGH
	GSTA2
	GSTK1
	GSTM1
	GSTM2
	GSTM3
	GSTM4
	GSTM5
	GSTP1
	GSTZ1
autoimmune thyroid disease signaling	CD40
	HLA-A
	HLA-C
	HLA-DMA
	HLA-DQA1
	HLA-DQB1
	HLA-DRA
	HLA-DRB1
	HLA-DRB5
	HLA-E
	IGHG1
	IGHG2
	IGHG3
neuroprotective role of THOP1 in Alzheimer's disease	CD40
	HLA-A
	HLA-C
	HLA-DMA
	HLA-DQA1
	HLA-DQB1
	HLA-DRA
	HLA-DRB1
	HLA-DRB5
	HLA-E
	IGHG1
	IGHG2
	IGHG3
regulation of Eif4 and p70s6k signaling	AGO1
	AGO3
	EIF3C
	EIF3D
	EIF3E
	EIF3F
	EIF3G
	EIF3H
	EIF3I
	EIF3K
	EIF3L
	EIF4A2
	FAU
	FGFR4
	PTPN11
	RPS3
	RPS12
	RPS19
	RPS20
	RPS21
	RPS28
	RPS29
	RRAS
	RRAS2
Acute phase response signaling	AHSG
	ALB
	AMBP
	APCS
	APOA2
	APOH
	C5
	C9
	CRABP1
	CRABP2
	FTL
	HMOX1
	HMOX2
	HRG
	IL1RAP
	JAK2
	PLG
	PTPN11
	RBP1
	RBP4
	RRAS
	RRAS2
	SERPIND1
	TTR
	VWF
NRF-mediated oxidative stress response	ACTB
	ACTC1
	DNAJB1
	DNAJB12
	DNAJC3
	DNAJC8
	DNAJC9
	DNAJC10
	ERP29
	FGFR4
	FMO1
	FTL
	GSTA2
	GSTK1
	GSTM1
	GSTM2
	GSTM3
	GSTM4
	GSTM5
	GSTP1
	HMOX1
	PRKCA
	PTPN11
	RRAS
	RRAS2
	SCARB1
	SOD3
oxidative phosphorylation	ATP5MC1
	ATPAF1
	ATPAF2
	COX17
	COX4I1
	COX4I2
	COX6C
	COX7A2
	COX7A2L
	CYB5A
	CYC1
	CYCS
	MT-ATP6
	MT-CO1
	MT-CO2
	MT-CYB
	MT-ND2
	MT-ND5
	UQCRH
hepatic fibrosis/hepatic stellate cell activation	BCL2
	CD40
	COL10A1
	COL16A1
	COL1A1
	COL1A2
	COL21A1
	COL2A1
	COL3A1
	COL4A1
	COL4A2
	COL4A6
	COL5A1
	COL5A2
	COL6A1
	COL6A2
	COL6A3
	COL6A6
	COL8A1
	EDNRA
	IGFBP3
	IGFBP5
	IL1RAP
	MYH11
	MYH14
	PDGFRB
Dendritic cell maturation	CD40
	COL10A1
	COL1A1
	COL1A2
	COL2A1
	COL3A1
	FCGR2A
	FGFR4
	FSCN1
	HLA-A
	HLA-C
	HLA-DMA
	HLA-DQA1
	HLA-DQB1
	HLA-DRA
	HLA-DRB1
	HLA-DRB5
	IGHG1
	IGHG2
	IGHG3
	JAK2
	PDIA3
	PLCB3
	PLCH1
	PTPN11
	TLR2
LXR/RXR activation	AHSG
	ALB
	AMBP
	APOA2
	APOC1
	APOC3
	APOE
	APOH
	C9
	ECHS1
	HMGCR
	IL1RAP
	KNG1
	LDLR
	MSR1
	RBP4
	S100A8
	TTR
	VTN
TCA cycle II(eukaryotic)	ACO1
	CS
	FH
	IDH3A
	IDH3B
	MDH2
	OGDH
	OGDHL
G beta Gamma signaling	CACNA2D1
	CACNG6
	CAV1
	CAV2
	GNA11
	GNAI1
	GNAO1
	GNB1
	GNB4
	GNG4
	GNG7
	GNG12
	PRKACA
	PRKACB
	PRKAR2B
	PRKCA
	RRAS
	RRAS2
allograft rejection signaling	CD40
	HLA-A
	HLA-C
	HLA-DMA
	HLA-DPA1
	HLA-DPB1
	HLA-DQA1
	HLA-DQB1
	HLA-DRA
	HLA-DRB1
	HLA-DRB5
	HLA-E
	IGHG1
	IGHG2
	IGHG3
atherosclerosis signaling	ALB
	APOA2
	APOC1
	APOC3
	APOE
	CD40
	CMA1
	COL10A1
	COL1A1
	COL1A2
	COL2A1
	COL3A1
	CXCL12
	MSR1
	PAFAH1B1
	PAFAH1B2
	RBP4
	S100A8
	TPSAB1/TPSB2
role of NFAT in regulation of the immune response	FCGR2A
	FGFR4
	GNA11
	GNAI1
	GNAO1
	GNB1
	GNB4
	GNG4
	GNG7
	GNG12
	HLA-A
	HLA-DMA
	HLA-DQA1
	HLA-DQB1
	HLA-DRA
	HLA-DRB1
	HLA-DRB5
	ITPR1
	LYN
	PLCB3
	PPP3CA
	PTPN11
	RRAS
	RRAS2
Mtor signaling	EIF3C
	EIF3D
	EIF3E
	EIF3F
	EIF3G
	EIF3H
	EIF3I
	EIF3K
	EIF3L
	EIF4A2
	FAU
	FGFR4
	HMOX1
	PRKCA
	PTPN11
	RHOJ
	RPS3
	RPS12
	RPS19
	RPS20
	RPS21
	RPS28
	RPS29
	RRAS
	RRAS2
apoptosis signaling	AIFM1
	BCL2
	BCL2L1
	BIRC6
	CAPN2
	CAPN6
	CAPNS1
	CYCS
	ENDOG
	HTRA2
	LMNA
	PRKCA
	RRAS
	RRAS2
	SPTAN1
caveolar mediated endocytosis signaling	ACTB
	ACTC1
	ALB
	CAV1
	CAVIN1
	CD55
	COPB1
	FLNA
	FLNB
	HLA-A
	HLA-C
	ITGAM
	PRKCA
LPS/IL-1 mediated inhibition of RXR function	ACOX1
	ALDH16A1
	ALDH18A1
	ALDH1A1
	ALDH1L1
	APOC1
	APOE
	CPT2
	FABP3
	FABP4
	FMO1
	GSTA2
	GSTK1
	GSTM1
	GSTM2
	GSTM3
	GSTM4
	GSTM5
	GSTP1
	HMGCS2
	IL1RAP
	IL4I1
	MAOB
	SCARB1
	SLC27A4
	SOD3
a-Adrenergic signaling	ADRA2A
	GNAI1
	GNB1
	GNB4
	GNG4
	GNG7
	GNG12
	ITPR1
	PRKACA
	PRKACB
	PRKAR2B
	PRKCA
	RRAS
	RRAS2
glutathione redox reactions I	GPX1
	GPX7
	GSTK1
	GSTM1
	GSTM2
	GSTP1
	GSTZ1
Aldosterone signaling in epithelial cells	DNAJB1
	DNAJB12
	DNAJC3
	DNAJC8
	DNAJC9
	DNAJC10
	FGFR4
	HSP90B1
	HSPA5
	HSPA12A
	HSPA12B
	HSPB6
	HSPE1
	ITPR1
	PDIA3
	PLCB3
	PLCH1
	PRKCA
	PTPN11
	SCNN1A
	TRAP1
virus entry via endocytic pathways	ACTB
	ACTC1
	AP1M2
	CAV1
	CD55
	CXADR
	FGFR4
	FLNA
	FLNB
	FOLR1
	HLA-A
	HLA-C
	PRKCA
	PTPN11
	RRAS
	RRAS2
noradrenaline and adrenaline degradation	ADH5
	ADH1B
	ALDH1A1
	ALDH1L1
	COMT
	DHRS2
	IL4I1
	MAOB
	PECR
iron homeostasis signaling pathway	ABCB10
	ACO1
	ATP6V0C
	ATP6V1B1
	ATP6V1D
	CYBRD1
	FTL
	FXN
	HBA1/HBA2
	HBB
	HEPH
	HMOX1
	HMOX2
	JAK2
	PDGFRB
	SLC11A2
	STAT5A
	STAT5B
Gap junction sigaling	ACTB
	ACTC1
	CAV1
	FGFR4
	GJA1
	GJB2
	GNAI1
	ITPR1
	LPAR1
	PDIA3
	PLCB3
	PLCH1
	PPP3CA
	PRKACA
	PRKACB
	PRKAR2B
	PRKCA
	PRKG1
	PTPN11
	RRAS
	RRAS2
	TJP1
	TUBB4A
intrinsic prothrombin activation pathway	COL10A1
	COL1A1
	COL1A2
	COL2A1
	COL3A1
	F12
	KLK6
	KNG1
	SERPINC1
androgen signaling	CACNA2D1
	CACNG6
	CALR
	DNAJB1
	GNA11
	GNAI1
	GNAO1
	GNB1
	GNB4
	GNG4
	GNG7
	GNG12
	POLR2E
	PRKACA
	PRKACB
	PRKAR2B
	PRKCA
	TGFB1I1
FXR/RXR activation	AHSG
	ALB
	AMBP
	APOA2
	APOC1
	APOC3
	APOE
	APOH
	C9
	CYP19A1
	FGFR4
	KNG1
	PCK2
	RBP4
	SCARB1
	TTR
	VTN
sirtuin signaling pathway	ADAM10
	ATP5MC1
	CYC1
	GLUD2
	H1F0
	H1FX
	H3F3A/H3F3B
	HIST1H1C
	HIST1H1E
	HMGCS2
	IDH2
	MAPK4
	MT-ATP6
	MT-CYB
	MT-ND2
	MT-ND5
	NAMPT
	PCK2
	PPIF
	SCNN1A
	SLC25A5
	SOD3
	TIMM8A
	TOMM5
	TOMM40
	TOMM70
	VDAC1
	XPC
	XRCC5
	XRCC6
aryl hydrocarbon receptor signaling	ALDH16A1
	ALDH18A1
	ALDH1A1
	ALDH1L1
	CDKN2A
	CYP1B1
	GSTA2
	GSTK1
	GSTM1
	GSTM2
	GSTM3
	GSTM4
	GSTM5
	GSTP1
	HSP90B1
	MCM7
	NFIA
	TGM2
B cell development	CD40
	HLA-A
	HLA-DMA
	HLA-DQA1
	HLA-DQB1
	HLA-DRA
	HLA-DRB1
	HLA-DRB5
ovarian cancer signaling	BCL2
	CDKN2A
	DVL1
	EDNRA
	FGFR4
	FZD7
	GJA1
	PRKACA
	PRKACB
	PRKAR2B
	PTGS1
	PTPN11
	RRAS
	RRAS2
	WNT4
	WNT10A
	WNT2B
	WNT5B
complement system	C5
	C6
	C7
	C9
	C1QBP
	CD55
	CD59
	ITGAM
xenobiotic metabolism signaling	ALDH16A1
	ALDH18A1
	ALDH1A1
	ALDH1L1
	CAMK1
	CES1
	CYP1B1
	ESD
	FGFR4
	FMO1
	FTL
	GSTA2
	GSTK1
	GSTM1
	GSTM2
	GSTM3
	GSTM4
	GSTM5
	GSTP1
	HMOX1
	HSP90B1
	IL4I1
	MAOB
	PRKCA
	PTPN11
	RRAS
	RRAS2
	SOD3
	UGT8
calcium- induced T lymphocyte apoptosis	CAPN2
	HLA-A
	HLA-DMA
	HLA-DQA1
	HLA-DQB1
	HLA-DRA
	HLA-DRB1
	HLA-DRB5
	ITPR1
	PPP3CA
	PRKCA
P2Y Purigenic receptor signaling pathway	FGFR4
	GNAI1
	GNB1
	GNB4
	GNG4
	GNG7
	GNG12
	PDIA3
	PLCB3
	PLCH1
	PRKACA
	PRKACB
	PRKAR2B
	PRKCA
	PTPN11
	RRAS
	RRAS2
heme degradation	BLVRB
	HMOX1
	HMOX2
proline biosynthesis	ALDH18A1
	PYCR1
	PYCR2
signaling by Rho family GTPases	ACTB
	ACTC1
	ARHGEF10
	ARPC1B
	CDH11
	DES
	FGFR4
	GNA11
	GNAI1
	GNAO1
	GNB1
	GNB4
	GNG4
	GNG7
	GNG12
	MYLK
	PTPN11
	RDX
	RHOJ
	SEPT2
	SEPT7
	SEPT8
	SEPT9
	SEPT10
	SEPT11
	VIM
CREB signaling in neurons	CACNA2D1
	CACNG6
	FGFR4
	GNA11
	GNAI1
	GNAO1
	GNB1
	GNB4
	GNG4
	GNG7
	GNG12
	ITPR1
	PDIA3
	PLCB3
	PLCH1
	POLR2E
	PRKACA
	PRKACB
	PRKAR2B
	PRKCA
	PTPN11
	RRAS
	RRAS2
IL-4 signaling	FGFR4
	HLA-A
	HLA-DMA
	HLA-DQA1
	HLA-DQB1
	HLA-DRA
	HLA-DRB1
	HLA-DRB5
	HMGA1
	JAK2
	PTPN11
	RRAS
	RRAS2
GPCR-mediated nutrient sensing in enteroendocrine	CACNA2D1
	CACNG6
	GNA11
	GNAI1
	GNG4
	GNG7
	GNG12
	ITPR1
	PDIA3
	PLCB3
	PLCH1
	PRKACA
	PRKACB
	PRKAR2B
	PRKCA
Graft- versus host disease signaling	HLA-A
	HLA-C
	HLA-DMA
	HLA-DQA1
	HLA-DQB1
	HLA-DRA
	HLA-DRB1
	HLA-DRB5
	HLA-E
OX40 signaling pathway	BCL2
	BCL2L1
	HLA-A
	HLA-C
	HLA-DMA
	HLA-DPA1
	HLA-DPB1
	HLA-DQA1
	HLA-DQB1
	HLA-DRA
	HLA-DRB1
	HLA-DRB5
	HLA-E
nur77 signaling in T lymphocytes	BCL2
	CYCS
	HLA-A
	HLA-DMA
	HLA-DQA1
	HLA-DQB1
	HLA-DRA
	HLA-DRB1
	HLA-DRB5
	PPP3CA
thrombin signaling	ARHGEF10
	CAMK1
	FGFR4
	GNA11
	GNAI1
	GNAO1
	GNB1
	GNB4
	GNG4
	GNG7
	GNG12
	ITPR1
	MPRIP
	MYLK
	PDIA3
	PLCB3
	PLCH1
	PRKCA
	PTPN11
	RHOJ
	RRAS
	RRAS2
CXCR signaling	CXCL12
	ELMO2
	FGFR4
	GNA11
	GNAI1
	GNAO1
	GNB1
	GNB4
	GNG4
	GNG7
	GNG12
	ITPR1
	LYN
	PLCB3
	PRKCA
	PTPN11
	RHOJ
	RRAS
	RRAS2
G protein signaling mediated by tubby	GNB1
	GNB4
	GNG4
	GNG7
	GNG12
	JAK2
	PLCB3
fatty acid beta-oxidation I	ACAA1
	ECHS1
	ECI1
	EHHADH
	HSD17B4
	SCP2
	SLC27A4
phagosome formation	FCGR2A
	FGFR4
	IGHG1
	IGHG2
	IGHG3
	ITGAM
	MRC2
	MSR1
	PDIA3
	PLCB3
	PLCH1
	PRKCA
	PTPN11
	RHOJ
	TLR2
	VTN
ketogenesis	ACAT2
	BDH1
	BDH2
	HMGCS2
huntington's disease signaling	ATP5MC1
	BCL2L1
	CAPN2
	CAPN6
	CAPNS1
	CYCS
	DNAJB1
	DYNC1I2
	FGFR4
	GNA11
	GNB1
	GNB4
	GNG4
	GNG7
	GNG12
	HSPA5
	ITPR1
	NTRK1
	PLCB3
	POLR2E
	PRKCA
	PTPN11
	TGM2
	UBC
	YKT6
axonal guidance signaling	ABLIM1
	ADAM10
	ADAM17
	ADAM28
	AFG3L2
	ARPC1B
	CXCL12
	DPYSL2
	DPYSL5
	FGFR4
	FZD7
	GNA11
	GNAI1
	GNAO1
	GNB1
	GNB4
	GNG4
	GNG7
	GNG12
	NTRK1
	PDIA3
	PITRM1
	PLCB3
	PLCH1
	PPP3CA
	PRKACA
	PRKACB
	PRKAR2B
	PRKCA
	PTPN11
	RRAS
	RRAS2
	SEMA3B
	SRGAP3
	TUBB4A
	WNT4
	WNT10A
	WNT2B
	WNT5B
Tec kinase signaling	ACTB
	ACTC1
	FGFR4
	GNA11
	GNAI1
	GNAO1
	GNB1
	GNB4
	GNG4
	GNG7
	GNG12
	JAK2
	LYN
	PRKCA
	PTPN11
	RHOJ
	STAT5A
	STAT5B
	TNFSF10
bupropion degradation	CYP19A1
	CYP1B1
	CYP2J2
	CYP2S1
	CYP4B1
	CYP4X1
oncostatn M signaling	CHI3L1
	JAK2
	RRAS
	RRAS2
	STAT5A
	STAT5B
	TIMP3
phagoaome maturtion	ATP6V0C
	ATP6V1B1
	ATP6V1D
	CALR
	CTSG
	DYNC1I2
	DYNC2H1
	HLA-A
	HLA-C
	HLA-DRA
	HLA-DRB1
	HLA-DRB5
	PRDX2
	PRDX5
	TAP1
	TUBB4A
	YKT6
Fmlp signaling in neutrophils	ARPC1B
	FGFR4
	GNAI1
	GNB1
	GNB4
	GNG4
	GNG7
	GNG12
	ITPR1
	PLCB3
	PPP3CA
	PRKCA
	PTPN11
	RRAS
	RRAS2
protein kinase A signaling	ADD1
	ADD3
	AKAP1
	AKAP12
	ENPP6
	FLNA
	FLNB
	GNAI1
	GNB1
	GNB4
	GNG4
	GNG7
	GNG12
	H1F0
	H1FX
	H3F3A/H3F3B
	HIST1H1C
	HIST1H1E
	ITPR1
	MYLK
	PDIA3
	PLCB3
	PLCH1
	PPP1R7
	PPP3CA
	PRKACA
	PRKACB
	PRKAR2B
	PRKCA
	PTPN2
	PTPN11
	PTPN23
	PTPRM
	SIRPA
	SMPDL3B
unfold protein response	BCL2
	CALR
	CD82
	DNAJC3
	HSP90B1
	HSPA5
	P4HB
	PDIA6
	UBXN4
RAS activation	ACTB
	ALDH1A1
	CRABP1
	CRABP2
	CSNK2A2
	IGFBP3
	JAK2
	NR2F2
	PRKACA
	PRKACB
	PRKAR2B
	PRKCA
	RBP1
	RBP4
	RDH10
	SMAD1
	SMARCC1
	SORBS3
	STAT5A
	STAT5B
role of NFAT in Cardiac hypertrophy	CACNA2D1
	CACNG6
	CAMK1
	FGFR4
	GNAI1
	GNB1
	GNB4
	GNG4
	GNG7
	GNG12
	ITPR1
	PDIA3
	PLCB3
	PLCH1
	PPP3CA
	PRKACA
	PRKACB
	PRKAR2B
	PRKCA
	PTPN11
	RRAS
	RRAS2
PPAR-α/RXRα activation	ACAA1
	ACOX1
	APOA2
	GK
	GNA11
	GPD2
	HSP90B1
	IL1RAP
	JAK2
	PDIA3
	PLCB3
	PLCH1
	PRKACA
	PRKACB
	PRKAR2B
	PRKCA
	RRAS
	RRAS2
	STAT5B
glycine cleavage complex	AMT
	GCSH
	GLDC
protein ubiquitination pathway	BAG1
	BIRC6
	DNAJB1
	DNAJB12
	DNAJC3
	DNAJC8
	DNAJC9
	DNAJC10
	HLA-A
	HLA-C
	HSP90B1
	HSPA5
	HSPA12A
	HSPA12B
	HSPB6
	HSPE1
	PSMB10
	TAP1
	TAP2
	THOP1
	TRAP1
	UBC
	UBE2O
	UCHL1
	USP47
IL-1 signaling	GNA11
	GNAI1
	GNAO1
	GNB1
	GNB4
	GNG4
	GNG7
	GNG12
	IL1RAP
	PRKACA
	PRKACB
	PRKAR2B
glycine degradation(creatine biosythesis)	GAMT
	GATM
formaldehyde oxidation II	ADH5
	ESD
CCR3 signaling in eosinophils	FGFR4
	GNAI1
	GNB1
	GNB4
	GNG4
	GNG7
	GNG12
	ITPR1
	MPRIP
	MYLK
	PLCB3
	PRKCA
	PTPN11
	RRAS
	RRAS2
celluar effects of sildenafil(viagra)	ACTB
	ACTC1
	CACNG6
	ITPR1
	MPRIP
	MYH11
	MYH14
	MYLK
	PDIA3
	PLCB3
	PLCH1
	PRKACA
	PRKACB
	PRKAR2B
	PRKG1
mevalonate pathway	ACAT2
	HMGCR
	HMGCS2
	IDI1
bile acid biosynthesis, neutral pathway	AKR1C1/AKR1C2
	AMACR
	HSD3B7
	SCP2
Gαi signaling	ADRA2A
	CAV1
	GNAI1
	GNB1
	GNB4
	GNG4
	GNG7
	GNG12
	LPAR1
	PRKACA
	PRKACB
	PRKAR2B
	RRAS
	RRAS2
antioxidant action of vitamin c	HMOX1
	JAK2
	PAFAH1B1
	PAFAH1B2
	PDIA3
	PLCB3
	PLCH1
	SELENOT
	SLC23A2
	SLC2A3
	SLC2A5
	STAT5A
	STAT5B
acetone degradation I	CYP19A1
	CYP1B1
	CYP2J2
	CYP2S1
	CYP4B1
	CYP4X1
RhoGDI Signaling	ACTB
	ACTC1
	ARHGDIA
	ARHGEF10
	ARPC1B
	CDH11
	GDI1
	GNA11
	GNAI1
	GNAO1
	GNB1
	GNB4
	GNG4
	GNG7
	GNG12
	PRKCA
	RDX
	RHOJ
estrogen biosynthesis	CYP19A1
	CYP1B1
	CYP2J2
	CYP2S1
	CYP4B1
	CYP4X1
	HSD17B4
Th2 pathway	CD40
	FGFR4
	HLA-A
	HLA-DMA
	HLA-DPA1
	HLA-DPB1
	HLA-DQA1
	HLA-DQB1
	HLA-DRA
	HLA-DRB1
	HLA-DRB5
	JAK2
	NOTCH2
	PTPN11
	STAT5A
	STAT5B
integrin signaling	ACTB
	ACTC1
	ARPC1B
	CAPN2
	CAPN6
	CAPNS1
	CAV1
	FGFR4
	GSN
	ILK
	ITGAM
	MPRIP
	MYLK
	PARVA
	PTPN11
	RHOJ
	RRAS
	RRAS2
	TSPAN1
	TSPAN3
	TSPAN6
breast cancer reguation by stathmin1	ARHGEF10
	CAMK1
	FGFR4
	GNAI1
	GNB1
	GNB4
	GNG4
	GNG7
	GNG12
	ITPR1
	PLCB3
	PPP1R7
	PRKACA
	PRKACB
	PRKAR2B
	PRKCA
	PTPN11
	RRAS
	RRAS2
	TUBB4A
type I diabetes mellitus signaling	BCL2
	CYCS
	HLA-A
	HLA-C
	HLA-DMA
	HLA-DQA1
	HLA-DQB1
	HLA-DRA
	HLA-DRB1
	HLA-DRB5
	HLA-E
	IL1RAP
	JAK2
isoleucine degradation I	ACAT2
	BCAT1
	ECHS1
	EHHADH
WNT/ca+ pathway	DVL1
	DVL2
	FZD7
	PDIA3
	PLCB3
	PLCH1
	PPP3CA
	PRKCA
	WNT5B
PXR/RXR activation	ALDH1A1
	GSTA2
	GSTM1
	GSTM2
	HMGCS2
	PCK2
	PRKACA
	PRKACB
	PRKAR2B
crosstalk between dendritic cells and natural killer cells	ACTB
	ACTC1
	CD40
	FSCN1
	HLA-A
	HLA-C
	HLA-DRA
	HLA-DRB1
	HLA-DRB5
	HLA-E
	TNFSF10
phospholipase C signaling	ARHGEF10
	FCGR2A
	GNB1
	GNB4
	GNG4
	GNG7
	GNG12
	HMOX1
	IGHG1
	IGHG2
	IGHG3
	ITPR1
	LYN
	MPRIP
	PEBP1
	PLCB3
	PPP3CA
	PRKCA
	RHOJ
	RRAS
	RRAS2
	TGM2
granzyme B signaling	CYCS
	ENDOG
	LMNB1
	LMNB2
glutaryl-COA degradation	ACAT2
	CA1
	EHHADH
	HSD17B4
tryptophan degradation III	ACAT2
	CA1
	EHHADH
	HAAO
	HSD17B4
Coagulation system	F12
	KNG1
	PLG
	SERPINC1
	SERPIND1
	VWF
IGF-1 signaling	CSNK2A2
	FGFR4
	IGFBP2
	IGFBP3
	IGFBP5
	JAK2
	PRKACA
	PRKACB
	PRKAR2B
	PTPN11
	RRAS
	RRAS2
colorectal cancer metastasis signaling	GNAO1
	HMOX1
	ITPR1
	MAPK4
	PAFAH1B1
	PAFAH1B2
	PDIA3
	PLCB3
	PLCH1
endothelin-1 signaling	EDNRA
	FGFR4
	GNA11
	GNAI1
	GNAO1
	HMOX1
	ITPR1
	MAPK4
	PAFAH1B1
	PAFAH1B2
	PDIA3
	PLCB3
	PLCH1
	PRKCA
	PTGS1
	PTPN11
	RRAS
	RRAS2
glioblastoma multiforme signaling	CDKN2A
	FGFR4
	FZD7
	ITPR1
	PDGFRB
	PDIA3
	PLCB3
	PLCH1
	PTPN11
	RHOJ
	RRAS
	RRAS2
	WNT4
	WNT10A
	WNT2B
	WNT5B
interferon signaling	BCL2
	IFITM1
	JAK2
	MX1
	PTPN2
	TAP1
communication between innate and adaptive immune cells	CD40
	HLA-A
	HLA-C
	HLA-DRA
	HLA-DRB1
	HLA-DRB5
	HLA-E
	IGHG1
	IGHG2
	IGHG3
	TLR2
NAD salvage pathway II	ACP2
	ACP6
	ACPP
	NMNAT1
	NT5E
superpathway of gerannyllgeranyldiphosphate biosynthdsis I	ACAT2
	HMGCR
	HMGCS2
	IDI1
TH1 pathway	CD40
	FGFR4
	HLA-A
	HLA-DMA
	HLA-DPA1
	HLA-DPB1
	HLA-DQA1
	HLA-DQB1
	HLA-DRA
	HLA-DRB1
	HLA-DRB5
	JAK2
	NOTCH2
	PTPN11
cardiac hypertrophy signaling	ADRA2A
	FGFR4
	GNA11
	GNAI1
	GNAO1
	GNB1
	GNB4
	GNG4
	GNG7
	GNG12
	PDIA3
	PLCB3
	PLCH1
	PPP3CA
	PRKACA
	PRKACB
	PRKAR2B
	PTPN11
	RHOJ
	RRAS
	RRAS2
synaptic long term potentiation	GNA11
	ITPR1
	PDIA3
	PLCB3
	PLCH1
	PPP1R7
	PPP3CA
	PRKACA
	PRKACB
	PRKAR2B
	PRKCA
	RRAS
	RRAS2
sertoli cell sertoli cell junction signaling	ACTB
	ACTC1
	ILK
	JAM2
	JAM3
	MPP6
	PRKACA
	PRKACB
	PRKAR2B
	PRKG1
	RRAS
	RRAS2
	SPTAN1
	SPTBN1
	TJP1
	TUBB4A
	YBX3
clathrin mediated endocytosis signaling	ACTB
	ACTC1
	ALB
	AP1M2
	APOA2
	APOC1
	APOC3
	APOE
	ARPC1B
	CSNK2A2
	FGFR4
	LDLR
	MYO6
	PICALM
	PPP3CA
	PTPN11
	RBP4
	S100A8
	UBC
ethanol degradation II	ADH5
	ADH1B
	ALDH1A1
	ALDH1L1
	DHRS2
	PECR
melatonin signaling	GNAI1
	GNAO1
	PDIA3
	PLCB3
	PLCH1
	PRKACA
	PRKACB
	PRKAR2B
	PRKCA
MSP-RON signaling pathway	ACTB
	ACTC1
	F12
	FGFR4
	ITGAM
	JAK2
	KLK6
	PTPN11
	TLR2
RhoA signaling	ACTB
	ACTC1
	ARPC1B
	LPAR1
	MPRIP
	MYLK
	RDX
	SEPT2
	SEPT7
	SEPT8
	SEPT9
	SEPT10
	SEPT11
role of tissue factor in cancer	BCL2L1
	FGFR4
	GNA11
	JAK2
	LYN
	P4HB
	PDIA6
	PRKCA
	PTPN11
	RRAS
	RRAS2
	STAT5A
	STAT5B
valine degradation I	BCAT1
	ECHS1
	EHHADH
	HIBCH
Ephrin B signaling	CXCL12
	GNA11
	GNAI1
	GNAO1
	GNB1
	GNB4
	GNG4
	GNG7
	GNG12
GPCR-mediated integration of enteroendocrine signaling	GNA11
	GNAI1
	ITPR1
	PDIA3
	PLCB3
	PLCH1
	PRKACA
	PRKACB
	PRKAR2B
GM-CSF signaling	BCL2L1
	FGFR4
	JAK2
	LYN
	PPP3CA
	PTPN11
	RRAS
	RRAS2
	STAT5B
KETOlysis	ACAT2
	BDH1
	BDH2
superpathway of cholesterol biosynthesis	ACAT2
	HMGCR
	HMGCS2
	IDI1
	TM7SF2
ILK sigaling	ACTB
	ACTC1
	DSP
	FERMT2
	FGFR4
	FLNA
	FLNB
	ILK
	KRT18
	MUC1
	MYH11
	MYH14
	PARVA
	PTPN11
	RHOJ
	RSU1
	TGFB1I1
	VIM
osteoarthritis pathway	ALPL
	ALPPL2
	ANXA2
	ANXA5
	COL10A1
	COL2A1
	DCN
	FZD7
	HMGB1
	HTRA1
	IL1RAP
	NAMPT
	RARRES2
	RBP4
	S100A8
	S100A9
	SMAD1
	TIMP3
	TLR2
histamine degradation	ALDH1A1
	ALDH1L1
	AOC1
	HNMT
glutathione redox reaction II	PDIA3
	TXNDC12
Melatonin degradation II	IL4I1
	MAOB
Fatty acid beta-oxidation III	ECI1
	EHHADH
Amyloid processing	CAPN2
	CAPN6
	CAPNS1
	CSNK2A2
	PRKACA
	PRKACB
	PRKAR2B
antiprliferative role of somatostatin receptor 2	FGFR4
	GNB1
	GNB4
	GNG4
	GNG7
	GNG12
	PTPN11
	RRAS
	RRAS2
relaxin signaling	ENPP6
	FGFR4
	GNA11
	GNAI1
	GNAO1
	GNB1
	GNB4
	GNG4
	GNG7
	GNG12
	PRKACA
	PRKACB
	PRKAR2B
	PTPN11
	SMPDL3B
glucocorticoid receptor signaling	ACTB
	BAG1
	BCL2
	BCL2L1
	FGFR4
	HMGB1
	HSP90B1
	HSPA5
	JAK2
	KRT7
	KRT8
	KRT16
	KRT18
	KRT19
	KRT86
	KRT6B
	PCK2
	POLR2E
	PPP3CA
	PRKACA
	PRKACB
	PTPN11
	RRAS
	RRAS2
	SMARCC1
	STAT5A
	STAT5B
granzyme A signaling	H1F0
	H1FX
	HIST1H1C
	HIST1H1E
synaptic long term depression	CACNA2D1
	CACNG6
	GNA11
	GNAI1
	GNAO1
	ITPR1
	LYN
	PAFAH1B1
	PAFAH1B2
	PDIA3
	PLCB3
	PLCH1
	PRKCA
	PRKG1
	RRAS
	RRAS2
thrombopoietin signaling	FGFR4
	JAK2
	PRKCA
	PTPN11
	RRAS
	RRAS2
	STAT5A
	STAT5B
netrin signaling	ABLIM1
	CACNA2D1
	CACNG6
	PPP3CA
	PRKACA
	PRKACB
	PRKAR2B
	PRKG1
D-myo-inositol 5-phosphate metabolism	ACP6
	ALPL
	NUDT2
	NUDT4
	PAWR
	PLCB3
	PLCH1
	PPP1R7
	PPP3CA
	PTPN2
	PTPN11
	PTPN23
	PTPRM
	SIRPA
	SSH3
endoplasmic reticulum stress pathway	CALR
	DNAJC3
	HSP90B1
	HSPA5
glucocorticoid biosynthesis	CYP17A1
	HSD3B2
	HSD3B7
role of NANOR in mammalian embryonic stem cell pluripotency	DVL1
	FGFR4
	FZD7
	JAK2
	PTPN11
	RRAS
	RRAS2
	SMAD1
	WNT4
	WNT10A
	WNT2B
	WNT5B
creatine phosphate biosynthesis	CKB
	CKMT2
folate polyglutamylation	MTHFD1L
	SHMT2
Icos icos signaling in T helper cells	CD40
	FGFR4
	HLA-A
	HLA-DMA
	HLA-DQA1
	HLA-DQB1
	HLA-DRA
	HLA-DRB1
	HLA-DRB5
	ITPR1
	PPP3CA
	PTPN11
systemic lupus erythematosus signaling	C5
	C6
	C7
	C9
	CD40
	FCGR2A
	FGFR4
	HLA-A
	HLA-C
	HLA-E
	HNRNPA2B1
	IGHG1
	IGHG2
	IGHG3
	KNG1
	LYN
	PTPN11
	RRAS
	RRAS2
NAD Phosphorylation and dephosphorylation	ACP2
	ACP6
	ACPP
IL3 signaling	FGFR4
	JAK2
	PPP3CA
	PRKCA
	PTPN11
	RRAS
	RRAS2
	STAT5A
	STAT5B
glioma invasiveness signaling	FGFR4
	PLG
	PTPN11
	RHOJ
	RRAS
	RRAS2
	TIMP3
	VTN
superpathway of melatonin degradation	CYP19A1
	CYP1B1
	CYP2J2
	CYP2S1
	CYP4B1
	CYP4X1
	IL4I1
	MAOB
amyotrpphic lateral sclerosis signaling	BCL2
	BCL2L1
	CAPN2
	CAPN6
	CAPNS1
	CYCS
	FGFR4
	GPX1
	PPP3CA
	PRPH
	PTPN11
pyrimidine deoxyribonucleotides de novo biosynthesis I	AK1
putrescine degradation III	ALDH1A1
	ALDH1L1
	IL4I1
	MAOB
ROLE of JAK2 in hormone-like Cytokine signaling	JAK2
	PTPN11
	SIRPA
	STAT5A
	STAT5B
chemokine signaling	CAMK1
	CXCL12
	GNAI1
	MPRIP
	PLCB3
	PRKCA
	RRAS
	RRAS2
TH1 and th2 activation pathway	CD40
	FGFR4
	HLA-A
	HLA-DMA
	HLA-DPA1
	HLA-DPB1
	HLA-DQA1
	HLA-DQB1
	HLA-DRA
	HLA-DRB1
	HLA-DRB5
	JAK2
	NOTCH2
	PTPN11
	STAT5A
[truncated: 405 more rows]
