# Supplementary material for: Signaling pathway network alterations in human ovarian cancers identified with quantitative mitochondrial proteomics
Source: EPMA J. 2019 Jun 8;10(2):153–72. doi: 10.1007/s13167-019-00170-5 (PMC6562010; doi:10.1007/s13167-019-00170-5)
Supplement: Supplementary file 7 — (XLS 51 kb) [file 13167_2019_170_MOESM7_ESM.xls]

## Sheet: Sheet1
Supplementary table 3. Biological processes analysis of 102 hub molecules.
GO ID	GOTerm	Nr. Genes	Term PValue	Term PValue Corrected with Benjamini-Hochberg	Associated Genes Found
GO:0000184	nuclear-transcribed mRNA catabolic process, nonsense-mediated decay	8	5.1e-07	1.97e-06	[EIF3E, MRPS12, RPL12, RPL23A, RPL9, RPS19, RPS20, RPS3]
GO:0000956	nuclear-transcribed mRNA catabolic process	8	2.54e-05	5.07e-05	[EIF3E, MRPS12, RPL12, RPL23A, RPL9, RPS19, RPS20, RPS3]
GO:0001523	retinoid metabolic process	3	0.0115095	0.0115095	[ADH5, ALDH1A1, RDH10]
GO:0001704	formation of primary germ layer	4	0.0038735	0.00416043	[COL4A2, COL6A1, COL8A1, PRKACA]
GO:0001706	endoderm formation	3	0.00263018	0.00302081	[COL4A2, COL6A1, COL8A1]
GO:0001958	endochondral ossification	3	0.000273	0.000411	[COL10A1, COL1A1, COL2A1]
GO:0002181	cytoplasmic translation	4	0.000334	0.000478	[EIF3D, RPL9, RPS20, RPS3]
GO:0006026	aminoglycan catabolic process	3	0.00450323	0.00479242	[LUM, OGN, PRELP]
GO:0006027	glycosaminoglycan catabolic process	3	0.00364703	0.00399109	[LUM, OGN, PRELP]
GO:0006081	cellular aldehyde metabolic process	4	0.000803	0.00104668	[ADH5, ALDH1A1, RDH10, TALDO1]
GO:0006323	DNA packaging	8	8.98e-06	2e-05	[H1F0, H1FX, H2AFX, H2AFY, HIST1H1C, HIST1H1E, HIST1H2BJ, HIST1H2BK]
GO:0006333	chromatin assembly or disassembly	8	3.44e-06	8.67e-06	[H1F0, H1FX, H2AFX, H2AFY, HIST1H1C, HIST1H1E, HIST1H2BJ, HIST1H2BK]
GO:0006334	nucleosome assembly	8	2.74e-07	1.13e-06	[H1F0, H1FX, H2AFX, H2AFY, HIST1H1C, HIST1H1E, HIST1H2BJ, HIST1H2BK]
GO:0006342	chromatin silencing	5	0.000128	0.000221	[H2AFX, H2AFY, H2AFZ, HIST1H2AH, HIST2H2AB]
GO:0006412	translation	26	1.77e-14	3.42e-13	[DNAJC3, EIF3D, EIF3E, EIF3I, GFM1, GGT5, MRPL41, MRPL46, MRPL49, MRPL51, MRPL53, MRPL54, MRPS12, MRPS15, MRPS23, MRPS6, MRPS9, MTIF2, RPL12, RPL23A, RPL9, RPS19, RPS20, RPS3, TSFM, TUFM]
GO:0006413	translational initiation	12	1.53e-09	1.27e-08	[DNAJC3, EIF3D, EIF3E, EIF3I, MRPS12, MTIF2, RPL12, RPL23A, RPL9, RPS19, RPS20, RPS3]
GO:0006414	translational elongation	14	2.01e-14	3.34e-13	[GFM1, MRPL41, MRPL46, MRPL49, MRPL51, MRPL53, MRPL54, MRPS12, MRPS15, MRPS23, MRPS6, MRPS9, TSFM, TUFM]
GO:0006415	translational termination	11	1.16e-11	1.23e-10	[MRPL41, MRPL46, MRPL49, MRPL51, MRPL53, MRPL54, MRPS12, MRPS15, MRPS23, MRPS6, MRPS9]
GO:0006446	regulation of translational initiation	3	0.00589385	0.00621533	[DNAJC3, EIF3E, MTIF2]
GO:0006518	peptide metabolic process	32	1.85e-17	2.14e-15	[BDH2, DNAJC3, EIF3D, EIF3E, EIF3I, GFM1, GGT5, GSTK1, GSTM1, GSTM2, GSTM3, GSTM5, MRPL41, MRPL46, MRPL49, MRPL51, MRPL53, MRPL54, MRPS12, MRPS15, MRPS23, MRPS6, MRPS9, MTIF2, RPL12, RPL23A, RPL9, RPS19, RPS20, RPS3, TSFM, TUFM]
GO:0006575	cellular modified amino acid metabolic process	9	1.06e-06	3.34e-06	[ALDH1L1, GGT5, GSTK1, GSTM1, GSTM2, GSTM3, GSTM5, P4HB, PRDX4]
GO:0006612	protein targeting to membrane	8	5.77e-06	1.37e-05	[MRPS12, RPL12, RPL23A, RPL9, RPS19, RPS20, RPS3, SEC61B]
GO:0006613	cotranslational protein targeting to membrane	8	1.03e-07	5.21e-07	[MRPS12, RPL12, RPL23A, RPL9, RPS19, RPS20, RPS3, SEC61B]
GO:0006614	SRP-dependent cotranslational protein targeting to membrane	8	7.04e-08	4.3e-07	[MRPS12, RPL12, RPL23A, RPL9, RPS19, RPS20, RPS3, SEC61B]
GO:0006635	fatty acid beta-oxidation	6	3.27e-06	8.42e-06	[ACAA1, BDH2, ECHDC1, ECHS1, ECI1, EHHADH]
GO:0006721	terpenoid metabolic process	4	0.00296825	0.00334289	[ADH5, ALDH1A1, PECR, RDH10]
GO:0006749	glutathione metabolic process	6	7.38e-07	2.52e-06	[GGT5, GSTK1, GSTM1, GSTM2, GSTM3, GSTM5]
GO:0006986	response to unfolded protein	8	5.77e-06	1.37e-05	[DNAJB1, DNAJC3, HSPA5, HSPE1, HYOU1, PDIA5, SEC61B, SRPRB]
GO:0007492	endoderm development	3	0.00727188	0.00753159	[COL4A2, COL6A1, COL8A1]
GO:0009062	fatty acid catabolic process	7	2.24e-06	6.2e-06	[ACAA1, BDH2, ECHDC1, ECHS1, ECI1, EHHADH, PECR]
GO:0009636	response to toxic substance	9	6.31e-06	1.46e-05	[ADH5, ALB, DHRS2, GPX7, GSTK1, GSTM1, GSTM2, GSTM3, PRDX4]
GO:0010332	response to gamma radiation	3	0.00333533	0.00368474	[H2AFX, HSPA5, XRCC6]
GO:0016054	organic acid catabolic process	10	3.58e-06	8.84e-06	[ACAA1, ALDH1L1, BDH2, ECHDC1, ECHS1, ECI1, EHHADH, GLDC, HIBCH, PECR]
GO:0016101	diterpenoid metabolic process	4	0.00207435	0.00245535	[ADH5, ALDH1A1, PECR, RDH10]
GO:0018146	keratan sulfate biosynthetic process	3	0.000339	0.00048	[LUM, OGN, PRELP]
GO:0018916	nitrobenzene metabolic process	3	3.99e-07	1.6e-06	[GSTM1, GSTM2, GSTM3]
GO:0019080	viral gene expression	8	1.68e-05	3.55e-05	[EIF3D, MRPS12, RPL12, RPL23A, RPL9, RPS19, RPS20, RPS3]
GO:0019083	viral transcription	7	7.78e-05	0.000146	[MRPS12, RPL12, RPL23A, RPL9, RPS19, RPS20, RPS3]
GO:0019395	fatty acid oxidation	7	1.64e-06	5.02e-06	[ACAA1, BDH2, ECHDC1, ECHS1, ECI1, EHHADH, PECR]
GO:0030198	extracellular matrix organization	12	6.33e-07	2.29e-06	[COL10A1, COL14A1, COL16A1, COL1A1, COL2A1, COL3A1, COL4A2, COL6A1, COL6A2, COL8A1, LUM, PRDX4]
GO:0030199	collagen fibril organization	5	2.72e-06	7.33e-06	[COL14A1, COL1A1, COL2A1, COL3A1, LUM]
GO:0030574	collagen catabolic process	9	1.74e-10	1.68e-09	[COL10A1, COL1A1, COL2A1, COL3A1, COL4A2, COL6A1, COL6A2, COL6A6, COL8A1]
GO:0030968	endoplasmic reticulum unfolded protein response	6	7.87e-05	0.000145	[DNAJC3, HSPA5, HYOU1, PDIA5, SEC61B, SRPRB]
GO:0031497	chromatin assembly	8	1.01e-06	3.24e-06	[H1F0, H1FX, H2AFX, H2AFY, HIST1H1C, HIST1H1E, HIST1H2BJ, HIST1H2BK]
GO:0031640	killing of cells of other organism	5	0.000171	0.00028	[ALB, CXCL12, HIST1H2BJ, HIST1H2BK, RPS19]
GO:0032543	mitochondrial translation	14	8.29e-15	1.92e-13	[GFM1, MRPL41, MRPL46, MRPL49, MRPL51, MRPL53, MRPL54, MRPS12, MRPS15, MRPS23, MRPS6, MRPS9, MTIF2, TSFM]
GO:0032963	collagen metabolic process	9	2.28e-08	1.76e-07	[COL10A1, COL1A1, COL2A1, COL3A1, COL4A2, COL6A1, COL6A2, COL6A6, COL8A1]
GO:0032984	macromolecular complex disassembly	12	2.36e-07	1.02e-06	[MRPL41, MRPL46, MRPL49, MRPL51, MRPL53, MRPL54, MRPS12, MRPS15, MRPS23, MRPS6, MRPS9, MTIF2]
GO:0033762	response to glucagon	3	0.00213941	0.00250678	[GNB4, PRKACA, PRKACB]
GO:0034308	primary alcohol metabolic process	4	0.000216	0.000334	[ADH5, ALDH1A1, PECR, RDH10]
GO:0034377	plasma lipoprotein particle assembly	3	0.000456	0.000638	[P4HB, PRKACA, PRKACB]
GO:0034440	lipid oxidation	7	1.87e-06	5.55e-06	[ACAA1, BDH2, ECHDC1, ECHS1, ECI1, EHHADH, PECR]
GO:0034620	cellular response to unfolded protein	6	0.000104	0.000186	[DNAJC3, HSPA5, HYOU1, PDIA5, SEC61B, SRPRB]
GO:0034728	nucleosome organization	8	1.87e-06	5.41e-06	[H1F0, H1FX, H2AFX, H2AFY, HIST1H1C, HIST1H1E, HIST1H2BJ, HIST1H2BK]
GO:0034976	response to endoplasmic reticulum stress	10	4.06e-06	9.82e-06	[DNAJC3, ERP29, HSPA5, HYOU1, ITPR1, P4HB, PDIA5, SEC61B, SRPRB, TXNDC12]
GO:0035966	response to topologically incorrect protein	8	1.26e-05	2.71e-05	[DNAJB1, DNAJC3, HSPA5, HSPE1, HYOU1, PDIA5, SEC61B, SRPRB]
GO:0035967	cellular response to topologically incorrect protein	6	0.000202	0.000317	[DNAJC3, HSPA5, HYOU1, PDIA5, SEC61B, SRPRB]
GO:0035987	endodermal cell differentiation	3	0.00151841	0.00187378	[COL4A2, COL6A1, COL8A1]
GO:0036075	replacement ossification	3	0.000273	0.000411	[COL10A1, COL1A1, COL2A1]
GO:0036498	IRE1-mediated unfolded protein response	6	2.2e-06	6.21e-06	[DNAJC3, HSPA5, HYOU1, PDIA5, SEC61B, SRPRB]
GO:0042178	xenobiotic catabolic process	3	1.18e-05	2.58e-05	[GSTM1, GSTM2, GSTM3]
GO:0042255	ribosome assembly	3	0.0038094	0.00412981	[RPL12, RPL23A, RPS19]
GO:0042339	keratan sulfate metabolic process	3	0.000547	0.000747	[LUM, OGN, PRELP]
GO:0042340	keratan sulfate catabolic process	3	2.14e-05	4.37e-05	[LUM, OGN, PRELP]
GO:0042537	benzene-containing compound metabolic process	3	0.000191	0.000303	[GSTM1, GSTM2, GSTM3]
GO:0043043	peptide biosynthetic process	27	5.62e-15	1.63e-13	[BDH2, DNAJC3, EIF3D, EIF3E, EIF3I, GFM1, GGT5, MRPL41, MRPL46, MRPL49, MRPL51, MRPL53, MRPL54, MRPS12, MRPS15, MRPS23, MRPS6, MRPS9, MTIF2, RPL12, RPL23A, RPL9, RPS19, RPS20, RPS3, TSFM, TUFM]
GO:0043062	extracellular structure organization	12	6.52e-07	2.29e-06	[COL10A1, COL14A1, COL16A1, COL1A1, COL2A1, COL3A1, COL4A2, COL6A1, COL6A2, COL8A1, LUM, PRDX4]
GO:0043200	response to amino acid	4	0.00315526	0.00351933	[COL16A1, COL1A1, COL3A1, COL6A1]
GO:0043241	protein complex disassembly	11	5.98e-07	2.24e-06	[MRPL41, MRPL46, MRPL49, MRPL51, MRPL53, MRPL54, MRPS12, MRPS15, MRPS23, MRPS6, MRPS9]
GO:0043603	cellular amide metabolic process	33	4.11e-16	2.38e-14	[ALDH1L1, BDH2, DNAJC3, EIF3D, EIF3E, EIF3I, GFM1, GGT5, GSTK1, GSTM1, GSTM2, GSTM3, GSTM5, MRPL41, MRPL46, MRPL49, MRPL51, MRPL53, MRPL54, MRPS12, MRPS15, MRPS23, MRPS6, MRPS9, MTIF2, RPL12, RPL23A, RPL9, RPS19, RPS20, RPS3, TSFM, TUFM]
GO:0043604	amide biosynthetic process	27	7.51e-14	9.69e-13	[BDH2, DNAJC3, EIF3D, EIF3E, EIF3I, GFM1, GGT5, MRPL41, MRPL46, MRPL49, MRPL51, MRPL53, MRPL54, MRPS12, MRPS15, MRPS23, MRPS6, MRPS9, MTIF2, RPL12, RPL23A, RPL9, RPS19, RPS20, RPS3, TSFM, TUFM]
GO:0043624	cellular protein complex disassembly	11	2.69e-08	1.95e-07	[MRPL41, MRPL46, MRPL49, MRPL51, MRPL53, MRPL54, MRPS12, MRPS15, MRPS23, MRPS6, MRPS9]
GO:0044242	cellular lipid catabolic process	7	0.000159	0.000263	[ACAA1, BDH2, ECHDC1, ECHS1, ECI1, EHHADH, PECR]
GO:0044243	multicellular organismal catabolic process	9	4.13e-10	3.68e-09	[COL10A1, COL1A1, COL2A1, COL3A1, COL4A2, COL6A1, COL6A2, COL6A6, COL8A1]
GO:0044259	multicellular organismal macromolecule metabolic process	9	3.24e-08	2.21e-07	[COL10A1, COL1A1, COL2A1, COL3A1, COL4A2, COL6A1, COL6A2, COL6A6, COL8A1]
GO:0044272	sulfur compound biosynthetic process	9	2.84e-06	7.5e-06	[GGT5, GSTK1, GSTM1, GSTM2, GSTM3, GSTM5, LUM, OGN, PRELP]
GO:0044273	sulfur compound catabolic process	4	0.000189	0.000304	[GGT5, LUM, OGN, PRELP]
GO:0044364	disruption of cells of other organism	5	0.000171	0.00028	[ALB, CXCL12, HIST1H2BJ, HIST1H2BK, RPS19]
GO:0045047	protein targeting to ER	8	1.38e-07	6.42e-07	[MRPS12, RPL12, RPL23A, RPL9, RPS19, RPS20, RPS3, SEC61B]
GO:0045454	cell redox homeostasis	4	0.000604	0.000805	[P4HB, PDIA5, PRDX4, TXNDC12]
GO:0045814	negative regulation of gene expression, epigenetic	5	0.000257	0.000392	[H2AFX, H2AFY, H2AFZ, HIST1H2AH, HIST2H2AB]
GO:0046395	carboxylic acid catabolic process	10	3.58e-06	8.84e-06	[ACAA1, ALDH1L1, BDH2, ECHDC1, ECHS1, ECI1, EHHADH, GLDC, HIBCH, PECR]
GO:0050829	defense response to Gram-negative bacterium	4	0.00144216	0.00179882	[EHHADH, HIST1H2BJ, HIST1H2BK, RPS19]
GO:0050848	regulation of calcium-mediated signaling	3	0.0077706	0.0079769	[GSTM2, ITPR1, PRKACA]
GO:0051291	protein heterooligomerization	4	0.00193491	0.00231392	[COL1A1, COL6A1, COL6A2, XRCC6]
GO:0051410	detoxification of nitrogen compound	3	9.95e-07	3.3e-06	[GSTM1, GSTM2, GSTM3]
GO:0051568	histone H3-K4 methylation	3	0.00181215	0.00221273	[H2AFY, HIST1H1C, HIST1H1E]
GO:0060349	bone morphogenesis	3	0.00910555	0.00926529	[COL10A1, COL1A1, COL2A1]
GO:0060350	endochondral bone morphogenesis	3	0.00191745	0.00231691	[COL10A1, COL1A1, COL2A1]
GO:0061844	antimicrobial humoral immune response mediated by antimicrobial peptide	4	0.00222063	0.00257594	[CXCL12, HIST1H2BJ, HIST1H2BK, RPS19]
GO:0065004	protein-DNA complex assembly	8	2.89e-05	5.68e-05	[H1F0, H1FX, H2AFX, H2AFY, HIST1H1C, HIST1H1E, HIST1H2BJ, HIST1H2BK]
GO:0065005	protein-lipid complex assembly	3	0.000597	0.000805	[P4HB, PRKACA, PRKACB]
GO:0070059	intrinsic apoptotic signaling pathway in response to endoplasmic reticulum stress	4	0.000315	0.000457	[ERP29, HYOU1, ITPR1, TXNDC12]
GO:0070125	mitochondrial translational elongation	13	1.78e-15	6.87e-14	[GFM1, MRPL41, MRPL46, MRPL49, MRPL51, MRPL53, MRPL54, MRPS12, MRPS15, MRPS23, MRPS6, MRPS9, TSFM]
GO:0070126	mitochondrial translational termination	11	2.27e-12	2.63e-11	[MRPL41, MRPL46, MRPL49, MRPL51, MRPL53, MRPL54, MRPS12, MRPS15, MRPS23, MRPS6, MRPS9]
GO:0070206	protein trimerization	3	0.00276291	0.00314214	[COL1A1, COL6A1, COL6A2]
GO:0070208	protein heterotrimerization	3	3.53e-05	6.82e-05	[COL1A1, COL6A1, COL6A2]
GO:0070458	cellular detoxification of nitrogen compound	3	1e-07	5.28e-07	[GSTM1, GSTM2, GSTM3]
GO:0070734	histone H3-K27 methylation	3	0.000146	0.000249	[H2AFY, HIST1H1C, HIST1H1E]
GO:0070972	protein localization to endoplasmic reticulum	9	5.52e-08	3.56e-07	[HSPA5, MRPS12, RPL12, RPL23A, RPL9, RPS19, RPS20, RPS3, SEC61B]
GO:0071103	DNA conformation change	9	2.02e-05	4.19e-05	[H1F0, H1FX, H2AFX, H2AFY, HIST1H1C, HIST1H1E, HIST1H2BJ, HIST1H2BK, XRCC6]
GO:0071230	cellular response to amino acid stimulus	4	0.000297	0.000435	[COL16A1, COL1A1, COL3A1, COL6A1]
GO:0071377	cellular response to glucagon stimulus	3	0.00117642	0.00151628	[GNB4, PRKACA, PRKACB]
GO:0071479	cellular response to ionizing radiation	3	0.00611138	0.00638667	[H2AFX, HSPA5, XRCC6]
GO:0071480	cellular response to gamma radiation	3	0.0005	0.000691	[H2AFX, HSPA5, XRCC6]
GO:0071824	protein-DNA complex subunit organization	8	9.09e-05	0.000165	[H1F0, H1FX, H2AFX, H2AFY, HIST1H1C, HIST1H1E, HIST1H2BJ, HIST1H2BK]
GO:0071825	protein-lipid complex subunit organization	4	0.000153	0.000257	[ALB, P4HB, PRKACA, PRKACB]
GO:0071827	plasma lipoprotein particle organization	4	0.000122	0.000214	[ALB, P4HB, PRKACA, PRKACB]
GO:0072329	monocarboxylic acid catabolic process	7	7.5e-06	1.71e-05	[ACAA1, BDH2, ECHDC1, ECHS1, ECI1, EHHADH, PECR]
GO:0072599	establishment of protein localization to endoplasmic reticulum	8	1.83e-07	8.17e-07	[MRPS12, RPL12, RPL23A, RPL9, RPS19, RPS20, RPS3, SEC61B]
GO:0097006	regulation of plasma lipoprotein particle levels	4	0.00123232	0.00157087	[ALB, P4HB, PRKACA, PRKACB]
GO:0097237	cellular response to toxic substance	8	1.83e-07	8.17e-07	[ADH5, ALB, GPX7, GSTK1, GSTM1, GSTM2, GSTM3, PRDX4]
GO:0098754	detoxification	8	1.29e-07	6.22e-07	[ADH5, ALB, GPX7, GSTK1, GSTM1, GSTM2, GSTM3, PRDX4]
GO:0098869	cellular oxidant detoxification	5	0.000171	0.00028	[ALB, GPX7, GSTK1, GSTM2, PRDX4]
GO:0140053	mitochondrial gene expression	14	4.62e-14	6.7e-13	[GFM1, MRPL41, MRPL46, MRPL49, MRPL51, MRPL53, MRPL54, MRPS12, MRPS15, MRPS23, MRPS6, MRPS9, MTIF2, TSFM]
GO:1901019	regulation of calcium ion transmembrane transporter activity	3	0.0105688	0.0106607	[ADRA2A, GSTM2, PRKACA]
GO:1901685	glutathione derivative metabolic process	5	8.05e-08	4.67e-07	[GSTK1, GSTM1, GSTM2, GSTM3, GSTM5]
GO:1901687	glutathione derivative biosynthetic process	5	8.05e-08	4.67e-07	[GSTK1, GSTM1, GSTM2, GSTM3, GSTM5]
GO:1902235	regulation of endoplasmic reticulum stress-induced intrinsic apoptotic signaling pathway	3	0.000649	0.000856	[ERP29, HYOU1, TXNDC12]
GO:1903573	negative regulation of response to endoplasmic reticulum stress	3	0.00125676	0.00158461	[DNAJC3, HYOU1, TXNDC12]
GO:1905897	regulation of response to endoplasmic reticulum stress	5	5.9e-05	0.000112	[DNAJC3, ERP29, HSPA5, HYOU1, TXNDC12]
GO:1990748	cellular detoxification	8	9.58e-08	5.29e-07	[ADH5, ALB, GPX7, GSTK1, GSTM1, GSTM2, GSTM3, PRDX4]
GO:2001242	regulation of intrinsic apoptotic signaling pathway	6	0.000291	0.000432	[CXCL12, ERP29, HYOU1, P4HB, RPS3, TXNDC12]
