# Supplementary material for: Signaling pathway network alterations in human ovarian cancers identified with quantitative mitochondrial proteomics
Source: EPMA J. 2019 Jun 8;10(2):153–72. doi: 10.1007/s13167-019-00170-5 (PMC6562010; doi:10.1007/s13167-019-00170-5)
Supplement: Supplementary file 8 — (XLS 794 kb) [file 13167_2019_170_MOESM8_ESM.xls]

## Sheet: Sheet3
Supplementary table 4.mRNA expression data of 102 hub molecules extracted from TCGA ovarian cancer database (n=419).
sample	ACAA1	ACTR1B	ADH5	ADRA2A	AK1	ALB	ALDH18A1	ALDH1A1	ALDH1L1	ASPN	BANF1	BDH2	COL10A1	COL14A1	COL16A1	COL1A1	COL2A1	COL3A1	COL4A2	COL6A1	COL6A2	COL6A6	COL8A1	CXCL12	DHRS2	DNAJB1	DNAJC3	ECHDC1	ECHS1	EHHADH	EIF3D	EIF3E	EIF3I	ERP29	GFM1	GGT5	GLDC	GNAI1	GNB4	GPX7	GSTK1	GSTM1	GSTM2	GSTM3	GSTM5	H1F0	H1FX	H2AFX	H2AFY
TCGA-61-1910-01	5.0779	5.5304	3.7778	0.8592	2.8542	1.4733	5.0032	0.5263	0.0516	1.5157	7.6245	2.5239	0.7993	0.5415	1.5593	7.5959	0.0252	5.9483	6.6969	5.6865	5.0058	0.1648	0.6329	1.837	0.0205	6.1439	1.5782	3.4324	7.5259	2.1273	6.5722	7.3566	6.3892	6.724	3.6494	1.2245	2.3492	0.7456	1.3808	4.0416	8.1269	0.7306	3.6515	1.5211	0.2029	4.9075	6.701	5.4587	5.3684
TCGA-61-1728-01	4.6842	6.1927	4.7154	1.9338	3.8846	0.3148	4.8562	3.6654	0.4025	0.3843	7.1305	2.7311	1.2435	1.8396	1.7422	7.5332	0.8061	6.3205	5.2453	5.6852	4.9822	0.123	1.3481	2.0935	0.8934	9.3653	1.4847	3.835	7.2404	2.463	6.5906	7.6888	6.7027	6.5921	3.799	2.0428	4.3885	2.6317	1.4096	4.4632	7.7552	1.1182	3.8387	3.0203	0.8045	7.0342	7.5261	6.8275	5.2603
TCGA-31-1953-01	5.0967	5.788	5.1899	0.8925	3.3171	0.1596	4.9353	2.6492	0.9901	1.4491	7.2377	2.8317	2.6529	0.8799	2.2188	10.916	0.0386	9.3676	6.234	7.1391	6.8126	0.6604	3.764	4.5235	0.0183	6.2432	1.875	3.9815	6.6425	2.0744	6.0991	6.2529	7.0819	6.3631	3.5702	2.7287	3.0582	1.923	3.368	3.0096	7.5623	4.8477	4.3268	1.5042	0.186	5.1676	7.2692	6.3135	5.617
TCGA-31-1951-01	5.1197	5.0213	4.4903	2.1947	3.1529	0.3703	4.7653	2.7762	0.0548	1.71	6.4759	3.0978	3.8515	1.2852	3.0466	10.8904	0.032	9.2081	6.7985	7.3618	6.6579	0.931	4.59	3.4516	0.1433	7.5675	2.6511	3.642	6.8348	2.4947	5.9101	6.5357	6.011	6.104	3.9055	2.8849	4.8675	2.8458	3.0718	4.1745	6.8219	0.5976	2.764	1.5853	0.5648	6.9455	7.1319	6.7673	5.3645
TCGA-24-1552-01	5.0741	5.8249	4.4802	0.7048	3.4497	0.4403	4.5176	2.1166	0.1142	1.3057	7.7912	2.4221	1.2649	1.0495	1.1093	7.9073	0.0091	6.4575	5.5437	4.7676	4.3539	0.1403	2.1485	2.203	0.5059	7.1592	1.42	3.5557	6.6786	2.5808	7.3003	7.1426	6.7455	6.4412	3.4424	1.5146	4.5898	3.6266	2.2285	3.9082	7.1588	1.0241	4.213	2.0013	0.045	7.0181	7.0027	7.6861	5.3531
TCGA-13-1477-01	4.1733	5.3974	4.7102	2.8375	4.1154	0.7065	5.4114	2.3517	0.1288	0.7079	8.5465	4.0603	3.7467	1.3542	2.2832	9.3884	0.1629	7.0812	5.8554	6.3869	6.1142	0.0449	2.2404	2.7825	0.9011	5.7987	0.827	4.2453	6.9487	1.5199	7.2777	6.7198	5.5447	6.002	3.2497	3.1429	0.445	2.6266	1.5639	3.7411	7.439	1.8894	2.6472	1.7958	2.1766	7.9431	7.8418	6.8972	5.2372
TCGA-30-1862-01	4.5635	5.7662	4.7196	2.3671	4.6575	0.1193	5.6393	3.2111	0.7098	2.1993	6.9931	3.0418	5.2581	1.9558	2.9893	10.622	0.0533	9.0925	6.1563	7.1826	6.6345	0.3074	4.7003	4.4787	0.0193	7.7831	2.2357	4.8584	6.3119	2.6777	6.0387	7.1418	6.984	6.0515	3.7557	2.5692	3.5219	1.7073	2.0299	5.0479	7.1216	1.1833	4.4594	3.114	1.3436	6.1431	7.11	5.5787	4.5957
TCGA-29-1698-01	4.4564	7.021	4.1369	1.863	3.647	0.4046	5.2431	2.8151	0.1708	3.2227	6.8047	2.3545	4.0047	2.8748	4.2659	11.4771	0.0686	9.6058	7.6351	7.4398	7.0436	0.3359	5.0299	3.3521	0.4574	6.9779	1.3689	4.3119	7.1969	2.811	6.5	6.1645	7.4081	5.9926	3.9814	2.9438	3.3408	1.7261	2.2746	5.6559	6.9653	2.4838	2.4945	2.1134	1.2088	7.3144	7.6298	5.7411	5.5294
TCGA-13-0924-01	4.9007	5.6276	4.2043	2.1459	4.3015	0.0178	4.3301	3.4014	0.6448	0.5995	8.4784	2.5275	0.6994	1.4075	1.9434	9.7303	0.0213	8.1647	5.2727	6.4643	5.9714	0.7436	2.796	4.5464	0.6963	5.6663	1.2514	4.8071	6.7527	2.1834	6.3817	6.9815	7.1991	6.3219	3.6238	3.1349	1.9007	2.0736	1.9986	4.2807	7.836	5.3979	3.9358	2.1013	0.2668	5.0918	7.3859	7.1352	5.1007
TCGA-25-1326-01	5.3656	5.4518	3.8842	1.7764	3.6388	0.1349	5.1786	3.5842	0.0548	3.2841	6.8873	1.8906	4.537	2.2539	2.7138	10.7499	0.0542	9.1839	6.533	7.6249	7.1389	1.5053	4.6033	5.5202	1.0918	6.1036	2.5124	4.3866	7.2644	2.5165	6.741	7.0464	6.6565	5.672	5.5484	2.6349	3.7529	2.1548	2.7507	5.239	6.5415	0.5084	3.2632	2.1971	1.4965	6.8549	6.6882	5.9635	6.0019
TCGA-09-1659-01	4.054	5.4155	4.5621	1.1337	3.3441	0.662	4.6658	3.0941	0.1515	0.3733	7.9208	3.5412	1.7687	1.4412	1.9508	8.0192	0.5397	6.486	5.3147	6.1869	6.0604	0.1284	1.5988	2.1309	1.7961	6.6459	1.3463	4.074	7.0369	1.4126	6.849	7.768	6.7643	6.0659	2.7464	3.1447	0.9229	1.6504	1.4995	3.9618	7.511	5.904	4.1424	2.4949	2.601	6.1196	8.0255	7.351	5.3773
TCGA-23-1021-01	4.3476	6.0742	3.7923	0.6137	5.845	0.163	4.9535	3.7709	0.0797	0.4154	8.3229	2.7418	2.7652	1.4875	2.0958	8.2926	0.2677	6.1221	4.4317	5.5776	5.1751	0.0607	1.5998	1.1313	1.3658	6.4826	0.778	3.2572	7.1281	2.2721	6.373	7.1061	5.9367	5.8345	4.0565	2.0308	1.1775	2.1175	0.9521	3.015	8.8515	0.9517	4.9008	2.109	1.5523	6.6813	7.8455	5.3004	5.632
TCGA-23-2084-01	4.6291	5.1808	4.4	1.3987	3.5989	0	5.2594	2.4253	0.0342	0.625	7.5568	2.0274	3.4776	1.8955	2.1169	9.9061	0.0925	7.7676	6.2518	7.1273	6.3647	0.0229	3.3334	2.518	0.9669	6.5497	2.0705	3.5613	6.5637	2.0352	6.4039	7.2473	7.4495	6.1057	3.8085	3.1422	6.2883	1.5533	3.4587	3.9451	7.6444	0.4992	2.0735	1.9123	1.7173	7.0431	7.1917	7.299	5.6404
TCGA-24-2281-01	4.7216	5.735	3.8241	0.7438	3.6732	0.1104	5.3573	2.756	0.9285	0.4617	7.0888	2.4017	1.9958	0.5273	1.8515	8.1483	0.0412	6.0065	5.8031	5.7477	5.4381	0.0148	1.5959	2.9215	0.1085	6.6357	1.7118	3.7495	6.6769	1.8806	6.9237	6.7348	6.6666	6.6371	3.3774	3.0537	2.9763	1.8852	1.6732	4.4495	6.6527	5.4042	4.1774	2.0071	0.9096	6.2596	7.6092	7.0846	5.6811
TCGA-61-1918-01	4.4381	5.5598	4.4055	1.2631	3.3002	0.0566	5.1571	2.8261	0.2888	0.9022	7.4869	3.1106	1.9858	2.4846	2.1888	8.0399	1.2448	6.4903	5.6216	6.0382	5.4701	0.0314	1.9706	4.3135	0.7435	6.5334	2.1388	3.4393	6.8572	3.3376	7.1106	7.022	6.3236	6.5606	4.0433	2.2557	3.5889	2.3495	1.9735	5.4634	7.1972	1.1632	4.6188	1.627	1.1696	6.5782	6.9087	5.951	5.4984
TCGA-24-0982-01	4.3981	4.6167	4.5606	1.7227	3.6338	0.6193	5.199	3.5087	0.1557	1.4374	7.3559	3.1419	3.9713	1.9862	2.8349	9.6749	1.0898	8.3391	5.5572	7.006	6.5927	0.2601	2.4625	3.3438	1.7255	7.1094	1.1972	3.8539	6.5957	3.0369	6.7614	7.2953	6.5758	5.9234	3.7625	2.9513	4.1466	3.1886	2.1054	3.985	7.701	0.5288	3.282	2.0875	2.4975	6.1813	7.1845	5.5877	6.0258
TCGA-24-1556-01	4.8056	5.2113	4.3533	2.049	3.4293	0.1292	4.3096	2.0186	1.6448	1.1699	7.5208	2.4503	1.8101	1.7172	1.9896	8.6232	0.0475	7.2111	6.3727	5.903	5.3331	0.6804	2.1557	3.125	0.3561	6.1676	1.6054	4.4832	6.2495	3.0895	7.358	6.4053	6.6477	6.5921	4.2908	1.9662	1.3118	2.493	3.2843	4.3594	6.65	5.8829	4.0627	1.3376	0.3263	8.2455	8.2046	7.0059	6.1617
TCGA-23-1109-01	4.9489	6.0021	4.4418	1.8236	3.8218	0.3559	4.3753	2.1029	0.0902	2.9409	8.4168	3.7668	3.4474	2.2293	2.6046	9.6955	0.0185	7.672	6.8118	6.1912	6.1746	0.1451	3.1597	4.1023	0.1638	6.2446	1.1308	3.9904	6.5176	2.4112	6.7606	6.6619	6.6481	6.1743	3.7477	2.8982	1.7815	2.6292	3.0421	4.4988	6.7341	4.2454	3.3482	2.2015	0.7065	6.8285	7.9599	8.3129	5.1226
TCGA-24-1924-01	5.1562	5.8979	4.4375	0.8347	3.8124	0.1149	4.9267	3.4257	0.0111	1.4308	7.8617	2.682	1.6785	1.1891	1.0802	6.8085	0.0551	5.8318	5.0161	4.3509	4.3068	0.0694	1.5366	2.937	0.1358	6.64	1.891	3.9844	7.3787	2.3174	6.5634	7.1862	7.8509	6.7448	3.9793	2.1895	6.4245	2.2701	2.9028	5.2643	8.1508	6.1361	4.1123	2.5568	1.0326	6.7819	7.4792	5.883	5.6662
TCGA-09-1666-01	5.66	5.7935	4.3218	2.3689	3.1261	0.0257	5.4216	3.3911	0.4132	0.7421	7.5173	3.0934	1.0759	0.9305	0.71	6.241	0.0499	5.0171	4.5874	4.9478	3.8863	0.0019	1.049	1.3185	0.2046	6.0648	1.3307	4.0442	8.2401	2.935	6.2596	6.9312	6.9975	6.1709	4.0286	1.6196	0.9149	2.7224	2.7868	4.6279	8.1531	0.6519	3.6231	1.8748	0.1702	7.2693	7.1393	6.4524	6.0832
TCGA-61-1724-01	4.832	6.3048	4.1999	0.471	5.3164	0	4.9514	2.0097	0.058	3.1777	7.0191	1.9717	2.7871	5.9098	1.8046	8.9226	0.0438	7.7397	5.6091	5.5325	5.4584	0.1391	3.1986	3.9323	0.0249	7.0336	1.5356	3.2716	6.5064	3.7484	6.9846	7.3575	6.0595	4.9947	4.6957	2.947	2.9061	1.5991	4.2291	4.8355	6.6791	0.6188	3.3695	1.8899	0.6497	7.4847	6.7503	5.0388	5.1018
TCGA-24-1426-01	3.9562	5.3627	4.149	1.7633	2.6581	0.1481	5.0879	3.0547	0.0592	0.1338	7.5969	2.7647	0.8186	3.4544	1.5715	8.5331	2.3225	5.9955	6.2073	6.1103	5.5481	0.0291	1.627	4.3353	1.7007	7.2067	1.412	3.6053	6.2835	3.2756	7.0056	7.189	6.6586	6.2848	4.0377	1.341	4.7628	3.0394	1.5498	5.3519	6.9246	0.9033	4.8541	2.8619	1.2633	6.8054	7.4126	6.1635	5.1766
TCGA-23-1116-01	4.6359	5.2442	4.1495	1.7261	3.8639	0.3913	4.9134	4.4454	0.1188	2.729	8.2915	2.8182	5.0704	2.1727	3.0892	11.446	0.0956	9.759	6.5609	8.4574	8.0463	1.0192	3.3169	4.3706	0.397	6.9659	1.2697	4.625	6.7796	1.3507	6.4728	7.5401	6.5295	6.3027	2.9735	3.9833	1.2229	1.8204	2.843	4.0217	6.4137	0.4926	2.8995	1.6124	1.9884	5.5758	6.5924	6.4417	5.457
TCGA-25-2398-01	4.6987	5.4699	4.1899	4.0221	3.379	0.9417	5.2708	3.22	0.2354	4.3018	6.8473	2.5844	5.5449	1.9081	4.1655	12.084	0.7621	10.5369	6.5734	9.253	8.4982	0.9133	5.0643	5.9845	0.1599	6.2063	1.9378	3.4242	6.4459	1.9174	7.4852	6.8498	6.0334	7.1449	3.6771	2.7796	2.6106	2.4359	2.7704	3.9366	6.7167	4.1304	2.928	2.2106	0.8484	7.5857	6.755	5.8228	4.6885
TCGA-25-2409-01	4.7562	5.1164	4.1563	1.5669	3.9815	0.6879	4.8508	2.9369	1.0135	1.2005	7.5488	2.2275	3.9086	1.0438	2.6943	10.4728	0.0146	8.7352	6.0879	8.1464	7.2472	1.7363	3.1196	3.3517	0.1213	7.2638	1.7386	3.0467	6.0607	2.774	6.4876	7.089	6.5417	6.0161	3.7865	2.9187	4.5861	2.3487	2.4034	4.5961	7.5691	5.8707	5.0047	2.94	0.18	6.7127	6.6772	6.1069	5.3473
TCGA-29-1778-01	5.7838	6.6263	4.7186	0.975	3.3747	0.8253	5.1335	3.2981	0.1259	0.2689	7.2944	3.3953	1.985	2.0876	2.3285	7.9032	0.1921	7.1339	5.2141	5.7121	5.0024	0.0499	2.3445	2.0476	1.0274	7.3472	0.733	4.3599	6.808	3.3309	6.1739	7.4321	6.5868	7.391	4.0743	2.6848	1.5282	3.0144	1.4927	4.4677	7.3091	0.4639	3.8208	0.9716	1.1189	5.513	6.3602	5.4438	4.7919
TCGA-04-1343-01	5.1122	5.5159	4.2041	1.4999	4.3278	0.07	4.6029	2.8218	0.5018	2.0514	8.5547	2.5794	2.5255	1.7057	3.254	10.6935	0.0832	8.6195	5.3068	7.2314	7.1533	0.5554	2.6475	4.3947	0.0463	5.7869	0.5042	4.3871	6.8823	2.6306	7.0325	6.7419	6.9335	6.0359	3.8219	4.4241	5.7089	1.8835	3.3574	5.725	7.399	5.8725	4.559	2.0836	1.1723	3.6797	7.3522	6.7397	5.5294
TCGA-24-1548-01	4.317	5.2949	4.3162	0.3689	2.902	0.0081	6.6951	2.3691	0.0464	0.3457	7.0895	2.275	2.2809	2.1603	1.1208	7.0548	0.2302	5.3944	4.9604	3.86	3.643	0.0228	2.0678	1.7929	1.235	6.5995	1.4851	4.7818	7.7654	2.7413	6.6565	5.7815	6.6675	6.0967	3.6025	1.6838	4.3421	1.0421	2.9113	5.3371	7.2521	6.051	3.6687	1.6977	0.7779	6.4168	7.9139	6.9514	5.3718
TCGA-13-1496-01	4.1415	5.9977	5.1142	0.4852	2.6985	0.132	4.5896	2.1297	0.4868	0.5564	7.6834	2.8892	0.6889	0.3968	2.1608	6.1146	0	5.0899	4.8647	3.337	3.0912	0.1154	0.4018	1.8699	0.0783	6.5078	1.1014	4.7142	6.0822	4.4911	9.4288	5.6914	6.9191	7.1303	4.1726	1.2872	4.0374	2.6528	4.0133	4.6828	7.6857	4.9429	3.3295	1.359	0.3457	7.0001	7.4482	6.2648	5.2338
TCGA-25-1626-01	3.9837	5.6966	4.589	3.9479	3.9229	0.2553	5.2211	4.5192	0.6352	4.195	6.1385	3.1012	6.1837	3.4669	4.7121	12.5074	1.9535	10.9446	7.1911	7.9489	8.0352	1.1842	6.3716	6.4022	0.3576	5.6463	2.2917	3.9327	6.4065	2.7125	6.1304	5.8301	5.507	5.9891	3.9428	4.0094	2.5294	3.3627	3.4466	5.1258	6.3651	3.6629	4.1088	2.7201	2.4181	6.9301	6.9019	5.3516	5.0166
TCGA-20-0987-01	5.7178	4.7832	4.4564	0.8604	4.2552	0	4.1353	1.8931	1.3257	0.0975	8.1477	2.3115	0.719	0.3933	0.7441	6.5995	0.0405	4.4395	5.3722	4.4355	4.5853	0.0065	0.9962	1.455	0.1206	6.8005	1.0031	4.2847	6.4956	0.2712	6.6654	6.3788	7.6846	6.2301	2.9785	5.9416	1.9795	0.4103	2.9199	2.6074	7.915	0.7173	1.8839	1.0068	0.1186	5.5327	6.7885	6.4337	5.4473
TCGA-09-1662-01	4.7433	5.2962	4.0304	1.6551	2.8355	0.0263	5.198	2.7408	0.0934	0.7248	7.5431	1.9273	3.0771	1.8682	2.525	8.8722	0.0764	6.94	6.0702	6.322	6.0299	0.1688	2.5467	2.9826	0.7663	6.5526	1.7702	3.1552	6.6388	2.6048	6.4408	7.4375	5.677	5.5782	4.2166	2.9707	3.1331	2.0509	1.7873	3.4082	7.1184	5.921	3.3589	1.6626	1.9607	6.9319	6.7249	6.8236	5.633
TCGA-24-2024-01	5.4716	5.9213	4.2918	2.8764	3.4987	0.4876	4.7113	3.064	0.2523	1.2925	7.8953	2.5885	3.405	2.1238	3.0736	10.8275	0.0185	9.2979	5.6466	8.6907	7.605	2.9531	1.7942	2.7771	0.267	6.7276	1.4982	4.1009	7.4815	1.92	7.7492	7.3984	6.237	7.1749	3.424	2.6246	0.7641	2.8353	1.5472	4.9818	7.7773	5.6718	4.4053	2.0609	0.2129	7.6157	7.7107	6.7935	5.4375
TCGA-57-1584-01	5.3472	5.849	3.935	1.4994	2.94	0.0149	5.8252	3.107	0.1469	0.3525	7.386	1.9817	0.9343	1.8743	1.1549	7.7403	1.4785	5.7514	5.2431	6.2312	5.226	0.0138	0.7104	1.6793	0.9628	6.3881	2.1631	3.553	6.961	1.9118	6.4635	8.3145	5.6153	6.05	3.7973	1.5359	3.9471	1.6768	1.9054	4.6145	8.1206	1.6064	4.4607	2.4079	1.4304	7.8507	7.14	6.0179	5.4615
TCGA-10-0931-01	4.6582	5.2	4.7431	2.0879	4.7484	0.0277	4.4889	2.1395	0.0729	0.5552	8.5056	3.1944	0.7386	0.5685	0.7117	7.0068	0.24	5.2633	4.3958	4.0975	4.2044	0.0293	0.4119	0.9386	1.3269	5.9621	0.6312	3.3202	7.5466	1.3182	6.1861	6.2838	6.8902	7.3963	3.0834	1.4476	1.2935	1.6514	1.2311	5.397	8.621	0.3249	3.5678	0.7879	0.3699	6.666	8.3794	6.7402	5.2158
TCGA-25-1623-01	4.4768	5.0173	4.6996	3.836	3.5501	0.5535	5.1971	3.8246	0.2064	3.9449	7.1758	2.3485	6.1188	3.1133	3.9912	11.1814	0.0923	9.6315	6.9249	7.2485	7.0207	0.2005	5.2413	5.4494	1.0298	7.821	1.8261	3.8248	6.8154	1.9156	6.0706	6.838	7.1387	5.8094	3.881	3.781	5.1711	3.2977	3.0508	3.7641	7.3452	0.3471	3.9083	2.5638	1.3078	6.4796	6.8472	5.6548	5.2036
TCGA-29-1774-01	4.9764	6.228	5.582	3.537	3.7135	2.0307	4.6999	3.7397	0.3924	1.2874	8.0481	4.2918	0.3971	1.8346	2.169	7.948	3.8886	6.7903	5.2066	7.0904	6.0904	0.0647	0.8433	2.0538	2.5494	5.5987	3.2255	4.4826	7.0309	1.9075	6.1846	6.94	7.8148	6.6889	3.7569	1.9571	0.4398	2.7184	2.1975	5.5839	5.8	1.2825	4.3096	4.7052	1.1616	6.5688	7.9938	7.6605	5.8396
TCGA-61-2016-01	4.1171	5.5839	4.2151	2.2572	2.8098	0.201	5.3655	3.176	1.0291	0.4016	7.5864	2.7347	1.0132	2.1553	2.2954	7.3255	0.8177	5.6814	5.0159	5.8975	5.251	0.061	1.7248	2.38	1.3798	6.8404	1.7664	4.6342	6.8808	3.5824	6.5681	7.6081	6.9024	5.4741	4.1423	2.4821	1.6054	2.6008	2.6109	3.9721	7.4155	6.028	4.9005	2.8651	2.0714	5.9078	6.8118	5.5707	5.7806
TCGA-13-0795-01	4.6133	5.26	4.4795	0.5795	3.9729	0	4.5209	2.6757	0.1041	0.5695	8.107	2.4449	2.2634	0.9351	2.4901	7.7226	0.0257	6.5401	4.4355	5.1451	4.9971	0.5676	1.3622	2.8341	0.5811	7.1031	0.4589	5.2103	6.5921	1.5415	6.8951	6.4448	6.8084	6.1704	4.3148	2.9365	5.3471	1.8195	3.6585	4.6754	8.32	0.6354	3.982	1.5309	0.2937	6.3767	7.7489	6.4446	4.9858
TCGA-13-1492-01	5.2902	6.3788	3.7386	2.08	3.4731	0.0115	4.6473	1.4639	0.0674	0.5801	8.1252	2.4036	0.559	2.437	1.9724	6.7732	1.256	5.3377	5.7148	5.6306	3.6935	0.0283	1.08	1.38	0.4858	5.2103	0.6555	4.5128	5.8839	2.4462	5.8394	5.6145	6.583	7.008	2.7781	2.1842	0.3077	2.8645	1.0379	5.7476	6.037	0.6466	3.6224	3.3311	0.2033	7.4533	7.4601	6.4503	5.7014
TCGA-13-1485-01	4.8754	5.3957	4.63	2.9409	5.1823	0.2384	5.1856	2.661	0.1586	6.3394	7.7026	3.8582	7.1607	1.9515	3.4391	11.9339	0.0546	10.336	6.1762	9.4524	8.7961	0.4565	4.057	4.8739	0.7335	6.1148	1.0761	3.8381	6.4289	1.3785	6.8318	6.6324	6.4857	6.2575	3.1211	3.3888	0.4851	3.1186	2.2633	4.5131	7.6636	5.0646	4.1608	2.7169	2.4697	7.2737	6.9128	5.8568	5.392
TCGA-23-1024-01	3.4502	5.6483	4.6598	2.6476	3.4225	0.0104	5.7285	1.8698	0.0429	0.3308	7.2195	3.2127	0.0446	1.5947	0.9201	5.45	0.5518	3.4314	5.259	4.0582	3.0749	0	0.3679	0.6754	0.2381	6.797	0.8282	3.5225	8.0496	2.6489	6.9229	7.2925	7.0934	6.1643	3.6238	2.0431	4.3613	2.7138	0.9324	5.9437	7.1036	6.7162	3.9495	1.8125	0.4131	6.3641	7.1289	7.0881	5.3437
TCGA-13-0885-01	4.9231	6.039	3.7123	0.7121	3.3721	0.129	4.9138	2.6256	0.0521	1.8956	8.111	1.3009	2.4707	1.2088	2.0643	8.835	0.0088	7.2385	4.5626	5.2106	4.8576	0.2595	1.8474	5.1102	0.1542	5.8871	0.9439	4.6111	6.7962	2.1153	6.3995	7.5869	6.9345	5.4806	3.8087	2.1611	3.2074	0.9018	2.6548	3.5195	7.7755	0.2396	4.0468	0.4772	0.4985	6.9145	7.4311	6.7507	5.8677
TCGA-29-1763-01	3.9903	4.1954	4.4741	2.9021	3.3492	0.1649	4.9464	4.24	0.2405	0.3261	7.0872	2.7559	1.2127	3.2206	1.7586	8.9865	2.8149	7.1459	5.3275	7.2072	6.489	0.0488	2.5472	2.0722	1.5903	5.7345	1.5192	3.9198	6.2427	2.7288	6.7004	6.6569	6.1797	6.3687	2.9734	2.4894	3.4286	2.7391	3.3821	5.3765	7.1802	5.865	4.7898	2.398	1.8774	6.0044	6.2678	6.4981	5.91
TCGA-24-1928-01	4.6788	5.6146	4.0298	3.066	3.7447	0.2903	5.1031	4.4655	0.1717	2.419	6.8796	2.449	2.6712	3.206	3.735	11.5396	0.2399	10.052	6.8746	9.0641	8.1816	2.1748	3.1229	3.216	1.0449	6.6221	1.7659	4.727	6.0233	3.3058	8.0174	5.4932	6.6827	6.1668	4.8635	4.4205	2.4039	2.3856	2.9099	5.4972	6.5315	0.892	3.3423	2.0121	0.3555	8.5442	7.6631	6.0433	5.2802
TCGA-25-1315-01	4.6993	6.1015	5.4747	0.9881	3.8785	0.0202	5.7988	3.1065	0.5471	0.7131	7.6826	2.459	0.4761	2.3993	1.2688	7.1854	1.4538	5.5129	5.3859	6.6091	5.1326	0.0148	0.7389	1.6836	0.6949	6.4946	1.5015	4.3741	7.4319	2.2612	5.5528	6.266	7.7735	6.2943	3.5737	1.2717	3.9556	2.315	2.2377	5.9177	7.7398	0.7216	2.4212	3.3436	1.2536	6.5366	7.6802	6.8094	5.3181
TCGA-13-0804-01	4.9462	6.1815	3.7354	1.3929	4.2805	0.1574	5.2041	2.0295	0.2197	0.7321	8.5286	2.8668	0.3372	0.4116	1.4276	6.3088	0.0419	4.8843	4.8197	4.195	4.2258	0.0116	0.5458	2.4552	0.0703	5.6429	0.5837	4.3515	7.6051	2.592	6.4574	5.8028	6.8974	7.1326	3.5871	3.3235	1.8136	2.8654	1.8043	3.8494	7.7817	1.241	5.3542	1.0035	0.305	6.9215	8.8846	7.0105	5.6452
TCGA-24-2297-01	5.5756	5.4392	3.8657	0.7959	4.7171	1.0551	4.9479	4.0315	0.174	0.5837	7.8427	2.4285	1.2287	2.826	1.9543	8.8613	2.0457	6.7982	6.8091	6.7398	5.8529	0.1043	2.2397	1.7856	1.4531	6.2519	2.2802	3.7101	6.1299	2.4731	7.5282	6.8216	6.5579	7.3807	3.8243	2.6559	4.3888	2.9094	2.0431	4.6832	7.291	0.3542	2.8139	1.6334	0.7546	6.3448	6.6936	6.9318	6.0624
TCGA-61-2111-01	4.4149	5.3346	5.3487	2.2389	4.1471	0.5299	5.9706	5.3127	0.4801	1.59	6.55	3.6781	0.0858	2.081	1.1637	7.0594	0.1871	6.2985	7.043	6.0501	5.4461	0.0517	0.3636	4.202	0.1852	6.7407	2.3232	4.189	6.7208	2.3909	7.5625	6.0446	6.4738	6.6086	4.1569	2.2141	4.9363	2.1576	1.6234	4.886	6.4135	7.116	5.3226	6.4258	0.9657	8.1432	7.7696	7.2195	5.6639
TCGA-24-1565-01	4.4435	5.971	5.1419	1.1032	6.5389	0.0134	4.9637	2.9093	0.9714	0.1259	7.6894	3.7911	0.0431	0.8033	1.591	4.8239	0.613	3.3543	2.4904	3.7364	3.3343	0.0296	0.1965	0.7718	0.4526	6.4335	1.2081	4.3744	7.0486	2.3933	7.7548	7.0783	6.7976	7.3196	3.4682	2.3589	0.7252	1.8522	2.4894	3.6185	7.6832	6.5072	4.6829	0.5831	0.4249	7.5953	7.6529	5.4418	5.4397
TCGA-20-1687-01	5.303	5.8212	3.9642	2.1094	3.7527	0.3012	4.6588	2.4427	0.445	1.5331	7.1502	1.515	4.2066	1.6118	2.2793	9.2266	0.0545	7.3137	5.2749	5.8331	5.5657	0.1051	3.4926	3.5816	0.1754	7.0234	1.4878	3.3151	8.2543	2.7595	7.1312	7.7418	6.1584	5.7688	3.6211	3.4085	4.6533	2.0486	2.3774	3.5684	8.4058	3.1369	3.9762	1.7286	0.6439	6.4831	5.9333	5.8134	5.6392
TCGA-13-1489-02	4.0475	5.6404	4.5914	0.4333	3.8307	0.2471	4.9174	1.3479	0.1855	0.8608	8.5212	2.2368	1.3098	0.0881	1.1086	6.0605	0	5.2301	4.151	4.8399	4.3709	0.0121	0.4702	1.1287	0.1141	6.9022	2.2643	3.7693	7.2755	1.992	6.6027	8.0915	7.1296	5.3614	4.4481	1.8706	1.6117	2.2762	1.8726	5.1634	7.9678	0.4203	2.0014	3.2653	0.1689	7.8494	8.7986	7.0285	5.1125
TCGA-13-1489-01	4.1488	5.5837	4.2394	1.6384	3.6211	0.0205	5.1288	2.1673	0.1609	0.1059	8.7012	2.0113	0.5253	0.55	1.12	6.051	1.1406	4.0776	4.0685	4.2062	4.0131	0.0063	0.4329	3.5375	0.566	6.6828	1.6712	4.4355	7.4632	2.2263	6.6394	7.8972	7.4574	5.751	4.498	1.3601	1.6269	3.4044	1.0408	5.1263	8.5177	1.4657	3.4068	1.9446	0.7629	7.8435	8.6119	7.4402	5.0836
TCGA-29-1694-01	5.2474	6.0609	4.6784	1.5537	4.667	0.347	5.5158	2.7445	0.5121	0.8885	6.7024	2.5623	4.7793	2.0386	3.1608	10.1644	0.0705	8.7395	6.0205	7.9177	7.1148	1.1561	3.0948	3.3667	1.4665	6.7636	1.9141	3.5075	7.0065	2.2226	6.5395	7.7877	6.7965	5.754	3.8238	2.7759	3.1198	2.7047	1.8556	3.4871	8.7806	0.1889	1.5813	1.7804	1.1141	6.9816	6.4418	5.8164	4.6675
TCGA-30-1892-01	4.2373	5.0769	4.8335	1.5022	4.2586	0	4.7867	2.4565	0.0195	4.8855	7.6641	2.9329	5.5178	2.0331	2.3047	10.3088	0.0431	9.7796	5.9016	6.2457	6.1771	0.1121	4.4164	5.5617	0.2028	6.9286	1.0823	3.3704	6.7048	1.5289	6.8025	8.2403	7.017	5.8998	3.7029	2.6353	4.4676	2.7232	2.4908	5.116	7.0561	0.3074	2.9155	3.9272	1.3258	5.7869	7.0165	5.7006	5.2918
TCGA-25-1319-01	4.5041	5.9379	4.928	0.5909	3.2947	0.1459	4.9425	3.9341	0.4022	0.7899	7.3769	3.3501	1.6533	1.3082	1.8175	7.8753	0.1631	5.8177	5.5985	4.9537	4.9011	0.0102	1.4685	1.4647	0.7548	8.1696	1.4927	4.4065	7.6175	2.676	6.32	5.7569	7.5491	6.6616	4.0249	2.4673	5.5759	2.1958	3.2938	3.4729	6.2907	3.4892	3.0565	1.1327	0.7545	7.4915	7.768	6.177	5.5195
TCGA-23-1118-01	4.4585	5.7426	4.0358	0.7106	4.3241	0.628	6.5103	3.2641	0.0324	1.7545	7.7133	2.7156	4.1589	0.517	1.7327	8.9489	0.0062	7.2701	5.8406	6.0686	5.533	0.167	1.7661	2.5506	0.8359	7.1643	1.2211	3.5171	7.62	2.395	5.9809	6.8522	6.9106	6.6913	4.221	2.6117	3.1881	2.2737	2.8704	4.0964	7.9572	5.8144	2.7779	1.5888	1.3149	6.31	6.8007	6.7983	5.4896
TCGA-20-1683-01	4.6341	5.9173	4.8399	0.5986	4.5793	0.251	4.861	2.0215	0.0774	0.9753	7.707	2.5998	2.7703	3.2852	1.8176	8.5411	0.0243	6.5578	4.977	5.6247	5.0008	0.0523	3.493	1.947	0.0506	8.3754	2.0504	4.2513	6.8328	2.8495	6.1491	7.0338	6.471	5.2838	4.9789	2.3033	1.8056	2.6636	3.7558	3.7403	5.8124	0.4566	4.2325	2.956	1.0412	7.4442	8.023	5.6489	4.8459
TCGA-24-2038-01	4.6962	5.5939	4.555	2.4319	4.3705	0.3241	4.9641	5.1026	0.0474	0.0109	7.225	3.5659	1.4259	1.3822	1.9957	6.703	0.2724	4.5994	3.9684	5.3572	4.3565	0.0443	2.4404	1.8896	0.771	6.4413	1.3573	3.9185	6.4623	2.0857	7.8975	7.5983	6.5659	7.238	3.9783	2.0403	0.2314	3.1677	1.5203	3.6291	7.6561	5.3129	4.122	2.4543	1.0263	7.4555	8.2163	4.9936	3.7778
TCGA-36-1575-01	3.6393	6.9758	4.7482	1.148	4.0271	0.3699	5.2352	2.1065	0.2502	0.2976	7.3291	3.7463	1.6368	2.1658	3.266	7.091	0.4165	5.0713	4.9158	4.6115	3.8439	0.0546	1.688	1.6543	0.2146	7.3718	1.1084	4.6902	6.8883	2.4584	6.5235	6.7373	5.9902	5.9934	3.5835	1.0182	2.0402	5.0622	2.8219	4.0967	6.3196	0.3249	4.036	3.0704	0.2238	6.7906	7.0325	5.9786	5.0859
TCGA-36-1568-01	5.05	4.9741	3.3868	2.0707	4.1512	0.069	5.3875	3.5829	0.3493	0.4739	6.8983	2.2424	3.7375	1.8392	2.4714	9.5478	0.6054	7.3409	5.656	7.2981	6.423	0.0442	2.7484	2.6819	0.4975	6.3032	1.8719	3.1074	6.6658	2.1481	6.3384	8.0234	6.2743	6.4376	3.8941	3.2019	4.533	1.5419	1.8578	4.0833	7.6354	5.5725	4.2503	2.6043	2.0474	5.1	5.8917	5.5316	5.1459
TCGA-31-1959-01	4.5718	5.5337	4.4879	1.3621	3.8869	0.1349	5.312	4.3006	0.2756	3.0479	7.2514	2.822	4.325	2.7911	3.5422	11.0473	0.1927	9.6504	6.8622	7.6389	7.3083	0.5569	5.3751	5.2936	1.132	7.0501	2.0805	3.6015	6.284	3.0757	6.0204	6.2884	5.8679	6.2019	4.6081	3.6018	3.5482	2.5753	2.9956	5.3262	5.7171	5.6326	4.5213	3.5343	1.9361	7.6101	7.0147	6.9374	5.1136
TCGA-57-1993-01	4.6453	5.5158	4.3602	1.4571	4.5176	0.0464	5.2394	3.7759	0.9448	0.215	6.832	2.6825	1.362	2.0232	1.7341	8.0749	0.7694	5.983	4.7737	6.0249	5.3444	0.0266	2.0551	2.0016	0.5556	6.5848	2.4486	4.1374	6.8739	3.0502	6.4099	6.1784	6.5532	5.9951	4.389	2.7273	4.9034	1.6877	2.6234	4.9126	6.4368	6.102	3.9942	1.9335	1.1972	6.6473	7.3414	6.6478	5.5575
TCGA-23-2081-01	4.9676	5.4731	3.9682	1.9447	3.804	0.0777	4.8503	1.2177	0.6841	2.3694	7.5408	2.042	3.4093	0.9084	2.1305	10.3348	0.0759	8.8982	6.3097	7.3142	6.8413	1.2659	3.0183	2.6213	0.1712	6.9435	1.2222	3.9678	6.7409	3.009	6.2397	6.9761	6.6647	6.5799	4.0805	2.1987	0.8446	3.2396	2.042	4.7934	7.3273	0.1785	3.4269	0.719	0.165	7.2708	7.5367	6.8539	5.7918
TCGA-09-0369-01	4.6485	6.3627	5.1395	3.2926	4.1709	0.0879	4.7705	2.0415	0.2242	2.5756	7.957	3.7455	0.2564	2.2871	2.7324	9.7752	1.2021	8.0761	7.7463	8.0984	7.1464	0.0144	1.9886	5.1645	1.454	6.0218	1.4141	4.3581	7.081	2.9833	5.9421	5.8418	6.514	7.1597	3.9579	4.4862	1.3593	3.1284	1.8781	6.1297	8.5632	1.3555	4.5477	3.298	0.1457	6.6694	8.1635	7.4982	5.2572
TCGA-09-2053-01	4.1693	5.6136	4.005	1.1645	3.9761	0.8549	4.8018	4.4197	0.0831	0.4584	7.6305	2.3397	2.4927	3.0689	3.0983	9.3699	3.2259	7.1658	4.6684	6.764	6.3105	0.1288	2.0277	3.7526	1.7929	5.2635	1.1112	3.7846	6.8559	2.6904	6.4577	6.8468	7.1878	6.4905	3.3455	3.0118	3.06	2.414	1.9566	4.6966	8.0981	0.7103	4.4889	2.9325	2.2868	6.294	7.8127	6.2078	5.8642
TCGA-25-1323-01	4.3992	5.6528	4.3302	1.6255	3.6902	0.0909	5.9006	5.1686	0.445	0.4946	6.9747	2.6338	4.4122	2.876	3.0782	10.1899	2.7738	7.9504	5.6602	7.3929	6.7848	0.0456	3.6537	4.3481	1.3574	6.9937	2.3187	3.714	6.946	2.577	6.7931	6.2533	6.2355	6.2055	4.5416	2.8719	3.8742	2.423	1.9774	5.914	6.9629	6.4911	4.8744	3.7838	2.676	7.2792	7.845	5.9815	4.8853
TCGA-23-1119-01	5.1344	4.9602	4.3651	0.6053	3.4864	0.4408	5.0059	3.8399	0.1614	1.1	8.1498	2.352	3.7492	2.0353	1.8191	8.9961	0.8013	7.332	5.1313	5.8292	5.6466	0.1718	2.5799	3.1806	0.531	6.1626	1.571	4.1239	6.4327	2.6312	6.915	7.275	7.3797	7.2612	4.2763	2.5418	1.8505	3.4974	2.1651	5.305	7.6607	0.4618	4.2876	2.6361	1.5162	6.6676	6.9678	6.5243	5.9599
TCGA-24-1419-01	4.7358	5.7242	4.6295	6.2259	3.6323	0.1552	5.4285	6.2182	1.6913	0.1077	7.7337	2.7238	0.2756	1.0089	0.969	7.5676	3.5948	5.0751	5.1491	6.0263	4.8507	0.0205	0.4855	0.5476	1.1811	6.2509	1.6452	4.7545	8.0954	2.3168	6.0763	6.6833	6.6595	7.7467	3.794	1.1666	0.0887	3.0247	0.779	5.6608	5.7528	7.2521	3.6614	2.4586	1.0022	7.7369	8.2407	7.4424	5.4497
TCGA-61-1736-01	4.8076	5.307	4.1272	1.6886	2.336	0.1316	5.4282	3.8136	0.2006	0.5577	6.8856	2.1144	0.3436	2.992	2.335	8.915	3.4518	7.2169	6.4765	7.4057	6.182	0.0304	1.5033	1.3651	2.2413	6.8908	1.9132	3.5917	7.0549	3.6324	6.5953	7.4156	6.827	6.3231	4.501	2.0416	2.7336	3.3554	3.3702	3.9494	7.212	0.452	2.9054	1.2531	1.55	7.5316	7.9154	6.58	5.6976
TCGA-29-1761-01	4.0028	5.446	5.5004	0.8307	3.8164	0.0925	3.5932	1.7856	1.9165	0.9665	7.2076	2.6895	1.5428	0.5093	1.5742	6.8571	0.1014	5.7081	4.6425	4.834	4.491	0.038	1.2987	1.7331	0.1008	6.7564	0.8628	5.1366	7.1579	1.5966	7.1709	7.4574	7.5315	6.5851	3.618	1.5132	1.9828	2.496	2.3896	5.208	8.1112	0.5869	5.1454	4.5204	0.2533	5.2585	7.1854	5.9202	5.5672
TCGA-61-1738-01	5.2026	5.0881	5.4677	0.1824	4.4363	0.7875	5.3851	1.7129	0.515	0.4114	7.0497	4.368	0.6835	0.8227	1.7626	5.6088	0.1222	4.0891	4.3168	3.5232	2.7762	0.0545	0.7192	2.5293	0.9381	6.7973	1.6345	4.0418	7.2038	0.9999	6.0062	6.2514	7.0422	7.867	3.2022	0.5087	4.4561	2.797	2.6045	4.9562	7.7069	6.2125	5.4651	4.8204	0.3786	7.5184	7.5806	6.591	6.0224
TCGA-25-2400-01	4.8047	6.4753	3.981	0.9317	3.4985	0.0577	5.338	4.8757	0.1956	0.0605	6.8416	2.213	0.7242	5.1208	1.5771	7.0928	1.5034	5.1515	4.8384	5.7408	4.7547	0.0082	0.8517	1.7427	0.5302	6.6959	1.4112	3.9327	6.8004	3.0674	6.1096	6.2804	6.5787	6.9575	4.2674	1.1601	3.0968	3.1399	1.6691	5.4167	7.1845	6.4938	4.2125	3.2556	0.6959	5.8722	6.7701	5.3505	4.6437
TCGA-29-1688-01	4.4621	5.1651	3.9363	0.6872	3.1371	0.1205	5.4218	2.2011	0.0269	3.2501	7.9551	2.5941	3.364	3.0986	2.6707	9.5917	0	8.4408	6.3584	5.7675	5.2888	0.1661	3.5332	3.7908	0.1995	6.6952	2.2347	4.3216	6.9405	2.0089	6.9021	6.7439	6.871	6.3112	4.453	2.8054	1.6963	1.1413	3.5215	3.2578	7.2943	5.3985	2.688	0.6405	0.8823	7.737	7.8054	6.3835	6.2862
TCGA-13-1404-01	4.4851	5.3873	4.4232	2.9537	3.8457	0.2296	4.2519	2.3565	0.7228	2.3817	7.9753	2.3256	4.1831	1.8336	2.7581	10.0037	0.3245	8.5916	5.9851	6.4341	6.1777	0.6035	3.1702	4.8509	0.1794	6.033	1.89	3.9642	6.5577	2.64	6.1993	7.7198	6.4433	6.1885	3.4998	2.7103	0.5281	2.6727	2.0404	5.078	7.3943	6.1028	4.2698	2.0505	0.4104	7.3043	8.1405	7.2556	6.2772
TCGA-57-1585-01	4.2865	5.3918	4.2223	4.214	3.6059	0.2211	5.2328	3.2068	0.5728	2.966	6.9852	2.4836	5.4996	2.4372	3.9556	11.6893	0.0307	10.2702	6.7598	7.9495	7.516	0.8921	5.2958	5.5309	0.4476	6.1097	2.1743	4.7675	6.866	1.8031	7.0131	6.4384	6.8864	5.8936	4.076	3.7711	3.9323	2.306	2.7802	4.4942	6.441	0.9689	3.9733	1.2255	1.3468	7.2156	7.0872	6.2711	5.3879
TCGA-59-2351-01	3.9275	5.1836	4.9224	1.5538	3.1512	0.0149	5.8162	4.2279	0.0369	0.8948	7.3773	2.973	2.8448	2.3328	1.9232	9.0699	0.2046	6.9688	6.5883	6.0877	5.6815	0.0072	2.717	2.71	0.5704	6.6619	1.8777	3.9059	6.7506	1.904	7.0683	6.5316	6.9494	6.7768	4.2692	2.1435	3.9389	2.2455	2.332	4.1225	7.3133	0.7983	3.575	2.4825	1.4639	6.3715	7.1048	5.5022	5.0382
TCGA-04-1356-01	4.2238	5.2182	4.9487	2.0043	4.9468	0.7858	5.2304	1.6089	0.0606	1.0598	7.6658	3.1279	2.6912	0.5399	2.7305	9.4332	0.0896	8.1353	6.3274	7.5546	7.1034	0.9551	1.4054	2.6665	0.1337	6.6359	1.9055	4.0906	5.9064	2.8526	5.8993	7.1233	6.6719	6.4022	3.9609	2.9527	0.9381	2.1676	1.3414	4.9383	6.5542	0.3134	3.7699	1.3182	0.2217	7.6445	7.5332	6.7375	5.5743
TCGA-13-1506-01	4.3312	5.5248	4.6715	0.9783	4.164	0.0188	5.1818	2.3056	0.2041	0.1358	8.3807	2.319	0.7539	1.2702	0.8675	6.2437	0.1987	4.8529	5.2891	5.4773	4.7373	0.0124	1.2096	0.8513	0.618	7.8718	1.9949	3.8615	7.415	3.2757	6.8646	6.7272	7.1613	6.675	4.5537	2.0829	3.4069	1.4982	2.242	5.4452	6.3048	0.6519	3.2369	2.5165	0.4726	7.2196	7.9629	7.3051	5.7288
TCGA-13-0766-01	4.7342	5.5335	5.5461	1.4036	4.0744	0.1897	5.3327	6.5047	0.8978	1.1143	8.7047	3.5288	1.8243	0.3814	1.2873	7.3043	0.7189	6.2294	5.1272	4.2345	4.3268	0.0376	1.3608	2.0766	0.338	6.529	1.4506	4.3713	7.0947	2.4357	5.9097	5.7332	7.2401	6.7778	3.9219	2.6681	1.5108	3.3588	2.7694	5.0162	8.1137	6.5217	4.2606	4.1253	0.519	5.3884	7.025	7.4604	6.2096
TCGA-25-1632-01	4.5438	6.3153	5.1217	0.4064	4.8446	0.3099	5.0706	1.84	1.1418	0.4485	7.991	3.7563	1.4504	2.6245	1.3125	8.1655	0.8713	6.4133	5.4645	6.1668	5.2015	0.1278	2.45	2.1417	0.1885	6.2999	2.1823	3.7129	6.8779	2.2803	8.1351	7.5564	6.7276	5.6867	3.3551	1.1698	3.8023	1.7027	0.5261	3.8153	6.9775	4.2483	4.3922	1.6839	0.4936	7.108	7.5464	6.5774	5.37
TCGA-29-1770-01	5.0641	5.1373	4.0905	2.7959	3.3507	0.522	4.8497	2.0054	0.086	2.1311	7.6362	1.937	5.1082	0.7707	2.1959	10.7277	0.0311	9.1435	6.2119	7.3501	6.9522	0.7461	3.5877	3.7727	0.1073	7.0359	1.5425	3.4549	6.3601	2.3703	7.9162	8.6026	7.3916	5.9503	4.3913	2.6051	3.8333	2.9006	2.4273	4.1809	7.6183	5.0937	2.7299	1.8892	0.7281	6.2529	6.6432	5.8959	5.6623
TCGA-13-1408-01	4.4024	5.4765	3.9059	2.8292	3.7199	0.3446	4.6644	4.2594	0.0906	3.0043	6.6142	3.0515	5.7225	1.9107	3.8402	11.8701	0.7575	9.8696	7.1945	8.2943	7.8905	0.325	4.6489	4.9649	0.4771	6.4221	1.2724	4.0516	6.3784	2.685	6.1746	6.8106	5.9686	6.0554	3.4469	3.8179	3.4495	2.8987	2.1786	5.0491	7.2587	4.7022	3.7429	2.8959	1.1165	5.8693	6.2392	6.5612	4.8503
TCGA-29-1770-02	5.5405	5.2522	3.7094	3.0643	4.1197	0.884	5.02	1.8159	0.0239	1.4976	7.2221	2.2194	2.6193	1.562	3.4872	10.4989	0.0884	8.8946	5.8369	8.0806	7.2745	0.5753	1.9802	1.7919	0.0317	6.9922	2.0437	3.089	5.237	1.8975	7.4242	7.7782	7.1217	5.7472	4.4788	2.2004	3.7175	2.1078	2.2392	3.1711	8.207	2.7123	1.8248	0.6531	0.2354	6.1318	6.3922	5.7292	5.3472
TCGA-25-1877-01	3.9706	6.6217	6.071	1.7207	3.9305	0.2719	4.6693	3.7105	0.1945	1.0432	8.3465	3.8793	0.0917	3.1621	1.0375	6.0959	3.4447	6.3673	4.746	3.8324	3.4625	0.2179	0.5127	6.6535	0.0464	6.4609	1.3123	5.1737	7.0036	2.5468	5.8218	8.0386	7.3244	5.586	3.5986	0.8233	1.3311	3.0834	3.7886	6.6491	6.127	0.8286	3.5497	5.4025	0	6.6229	7.6565	6.7931	5.5347
TCGA-29-1691-01	4.4176	5.815	4.9894	2.8852	3.8347	0.0242	4.7451	5.2838	0.3136	1.4642	8.3004	3.1545	1.9542	2.0527	1.6174	7.8046	2.7489	6.3692	5.9541	4.8735	4.5015	0.0464	1.9117	3.2054	0.5349	6.673	1.589	5.2463	5.5759	3.7855	6.8565	5.8033	7.1238	6.4794	5.1572	3.9528	1.5507	2.6403	4.5463	5.2336	6.7998	0.478	3.2029	2.5698	0.2297	7.0026	7.8468	8.0678	5.7218
TCGA-61-2101-01	4.6839	6.126	3.9701	2.1873	5.5637	0.8799	5.8932	3.1263	0.1559	2.1039	7.1173	2.5602	3.4822	3.4376	3.3671	10.9794	0.3443	9.5881	5.6315	8.4368	7.6397	1.6219	3.4036	2.6986	0.1102	6.6143	2.1588	2.9343	7.1468	1.7499	7.9891	6.6816	5.9456	6.6485	3.7419	2.5925	3.6774	2.4021	1.5294	3.9537	8.1011	1.0249	3.6634	2.1109	0.4054	7.8865	6.9477	5.9914	5.1323
TCGA-24-1845-01	4.374	5.0709	3.688	0.0861	2.8968	0.9343	4.7171	1.3039	0.0072	0.0422	7.1172	2.4663	0.1443	1.1001	0.5413	4.4448	0.0055	2.9149	4.1385	3.122	2.5877	0.0226	0.1838	1.0073	0.0393	6.3644	1.88	3.9178	7.0103	2.4537	7.4266	7.4419	6.8509	6.9335	4.2905	2.0555	4.1762	2.3846	3.2882	5.392	8.6917	6.0533	4.7863	3.1989	0.5002	7.0128	6.599	6.5147	5.5177
TCGA-04-1365-01	3.5738	5.2531	5.5182	0.3554	4.0643	0.6715	5.4292	2.2754	0.1894	1.0226	8.131	2.935	0.6212	0.3092	0.8067	7.1708	0.0358	5.4284	5.9519	4.9133	4.6301	0.0948	0.88	1.9823	0.2758	6.519	1.2425	4.8856	7.1891	3.2734	6.2302	6.9834	6.8634	6.8623	4.243	2.1938	1.2507	2.7463	2.368	3.9586	6.9861	0.1841	2.9336	1.4811	0.3812	6.8864	8.1191	7.9617	5.8283
TCGA-59-2355-01	4.7769	5.028	4.6158	2.5465	3.4501	0.3915	5.3183	3.988	0.2791	0.4508	7.2873	2.6937	2.2601	3.1842	3.5329	9.216	0.5994	7.4046	5.5025	6.2182	5.9857	0.0459	3.0862	3.3312	1.7435	7.4248	1.5206	3.5289	6.8711	2.4179	6.8713	7.8924	5.8914	6.514	4.0613	2.6949	3.0799	3.2065	1.5957	4.4886	7.5202	0.967	3.3796	1.9322	2.2448	6.2265	6.1301	5.1403	5.0944
TCGA-25-1634-01	3.9145	5.6142	4.8745	2.5418	3.4817	0.0219	4.84	2.6355	0.1417	0.0718	7.2985	3.1249	1.1078	1.5252	1.1241	6.8655	1.1372	5.3528	5.7601	4.4452	4.5016	0.0209	1.07	4.097	0.193	5.5872	0.7739	3.3896	6.2644	2.4834	6.8962	7.1417	5.9557	6.875	3.7581	1.5737	2.6399	2.5577	0.4521	5.4303	7.2719	5.8726	4.91	3.4912	1.1213	7.5768	7.7636	5.7958	5.3829
TCGA-30-1860-01	3.8833	5.906	4.7686	1.1519	4.4236	0.0417	4.4417	5.8711	0.2217	0.5766	8.1778	2.4549	1.8625	0.7232	1.4983	8.8308	0.0365	7.4226	5.3521	5.9729	5.4885	0.1689	2.6612	3.1463	0.1626	6.0951	2.0854	3.9312	6.7674	1.9115	6.2417	6.4193	7.1479	6.3153	4.0704	2.2795	0.6801	2.9453	2.531	6.0098	8.2533	6.6162	3.8406	1.1813	0.3348	6.5126	7.8149	7.2719	5.5026
TCGA-10-0927-01	3.9278	5.6963	4.3054	2.2936	3.4347	0	4.8485	3.9302	0.3114	0.864	7.5561	2.8586	2.6487	3.5023	3.2378	9.0737	1.6033	7.8997	5.1124	6.7492	6.7401	0.0656	1.5698	3.7606	2.3217	7.3413	0.4937	2.2874	6.9736	1.9847	5.8298	7.5145	6.5977	7.3306	2.7222	1.9383	0.2019	2.7399	0.9048	4.6586	8.134	6.9368	5.2012	3.9876	3.4191	6.2297	8.1873	6.1636	5.4183
TCGA-13-0890-01	4.5427	4.8333	4.3573	1.6437	3.9547	0.0519	5.6885	4.1443	0.7896	3.3033	7.8469	2.1421	4.529	1.5177	3.322	11.2208	0.9504	9.5014	6.933	6.4906	7.0648	0.0564	4.2874	4.7252	2.9189	6.905	1.3163	3.2232	7.4115	1.0469	5.8918	5.7711	7.1788	7.0397	3.6668	5.1215	1.6019	3.1723	2.0728	5.2072	7.008	0.698	3.0639	3.8903	1.0621	6.3961	7.8886	7.6395	5.1656
TCGA-24-1544-01	4.369	5.8313	4.5542	0.2872	4.3582	0.0657	4.5809	3.5898	1.153	0.1259	6.9243	2.7674	0.0485	1.5183	1.3486	5.3183	2.2005	3.9326	3.2374	5.628	3.8126	0.0108	0.5841	0.4561	0.3801	5.8708	1.2193	4.1908	7.0608	2.4893	7.003	7.0095	6.804	7.6398	3.4205	1.3873	1.6032	2.8046	1.2712	4.0766	6.7525	6.6593	5.9074	3.7256	0.5871	6.0496	7.0798	5.6848	5.9
TCGA-23-1122-01	4.4604	5.7394	4.1725	1.5604	4.1911	0.1921	5.1767	3.2798	0.1763	1.7623	7.5737	2.545	2.3014	1.2975	1.9344	8.9948	1.6872	7.4799	6.6881	6.6904	5.9044	0.1543	1.6176	3.8261	0.4134	6.4697	1.4621	4.8022	7.0654	3.0803	6.1693	6.0742	6.6529	6.3428	4.1284	2.714	4.2723	3.0331	2.6443	4.9078	6.6813	0.8255	3.9234	2.4676	0.3306	6.484	7.7964	7.0107	5.4418
TCGA-24-1849-01	4.4959	5.4579	4.2028	3.9686	3.9619	0.1521	4.5251	4.7354	0.976	2.4099	7.1954	2.2425	2.3362	3.4816	3.994	11.7258	0.0471	10.341	7.1271	8.2939	7.9286	2.1217	4.7464	6.6924	0.2203	6.5039	1.6893	3.6377	6.5968	2.1526	6.8206	5.9179	6.3857	5.7781	3.4673	4.1426	2.0613	2.7675	2.9103	5.3657	6.5969	0.5595	2.9807	1.7987	2.1092	6.952	7.5576	6.358	5.5478
TCGA-13-1410-01	4.6502	5.728	3.8809	2.9562	3.6909	0.0965	5.2525	3.0744	0.0563	1.8179	7.1068	1.9427	3.6679	2.6347	2.4329	9.9156	0.0164	8.2438	6.1633	6.9301	6.5384	0.1144	3.0416	3.8675	0.1474	6.6315	2.1379	3.4816	7.2976	2.4566	6.8379	6.4082	6.6809	5.2111	4.4206	2.5318	4.8889	2.2482	3.104	4.7174	7.853	5.0638	4.2976	2.6561	0.552	7.0907	6.9096	6.3759	5.1126
TCGA-13-0920-01	4.6346	6.0156	4.9102	0.6442	4.4725	0.0315	5.2181	3.9895	0.3331	0.3541	8.0741	3.3288	1.945	2.3003	1.427	7.795	1.6808	6.5896	5.4696	5.657	5.2041	0.0238	1.7524	4.3932	1.4496	5.3865	0.8836	4.6569	7.2366	2.2079	7.2639	5.8573	6.9805	5.6222	4.2419	2.2072	2.4973	2.6665	1.4833	6.3468	7.2031	0.3326	2.9355	1.4831	1.3287	7.5559	8.2825	7.3013	5.2275
TCGA-13-0714-01	5.3404	5.4385	4.3215	1.9356	4.4974	0.1042	5.219	2.422	1.164	1.6318	8.0624	2.9684	3.4565	1.8751	3.0656	11.1058	0.1007	8.9882	6.2018	7.2563	7.2927	0.7697	4.2391	3.9316	1.6201	6.5608	1.414	3.7139	7.513	1.3783	7.8034	7.2721	6.9949	6.5356	2.8791	3.8386	2.1909	2.0042	2.0065	2.9432	7.5646	0.379	2.8278	0.8296	0.9187	6.5002	7.1332	7.0687	5.1177
TCGA-24-1422-01	4.3838	5.2529	4.242	3.6049	3.421	0.422	5.3394	3.322	0.15	4.017	6.8067	2.9179	4.754	2.8034	3.9612	11.9228	0.0408	10.2474	6.6273	8.7581	7.9373	2.2547	4.9116	5.1917	0.094	6.6015	2.5986	4.146	6.3388	2.4489	6.5026	6.6179	6.2826	5.2482	4.3988	2.9243	3.5404	2.6975	3.2148	3.9728	7.6252	2.9663	3.4998	2.4594	0.3223	7.4572	7.0793	5.944	5.2723
TCGA-24-0968-01	4.2677	5.3149	4.2662	1.9289	3.6999	0.419	4.5351	3.869	1.2632	1.2316	7.8057	2.5486	1.504	1.5831	2.5314	10.4566	0.1045	9.546	6.2244	7.1868	7.0025	1.7209	2.7258	5.1504	0.6643	6.4698	1.1496	4.779	7.0326	2.5814	6.5556	6.7409	7.291	6.9608	3.9216	3.1123	2.722	2.7257	3.1127	4.5714	7.5677	2.2574	4.0123	3.0154	0.601	6.1091	7.3965	5.8865	6.0483
TCGA-61-2102-01	3.705	5.2039	5.4682	2.8336	3.8549	0.3715	5.6934	2.1705	0.3208	0.837	7.0287	3.1624	0.0396	4.3134	4.1207	9.8712	6.8811	10.042	7.5439	7.2175	6.8828	1.8305	1.3892	6.8918	0.4122	8.2235	2.0237	3.4061	6.1705	1.9094	6.1402	5.838	6.4727	5.991	4.0378	2.1283	0.2668	4.1568	3.5159	7.1247	6.0403	1.7014	5.2293	3.1455	0.0819	7.5537	7.994	5.5213	4.9644
TCGA-24-1553-01	3.5288	5.9456	4.3922	4.5226	2.7784	0.0929	5.119	4.0514	0.5244	0.1121	6.9073	2.8462	1.5611	2.0558	1.3898	7.4889	1.4958	5.5092	6.1958	5.3943	5.346	0.0078	2.3488	4.3944	0.2823	6.3365	1.3403	3.3103	6.7143	3.2278	6.859	7.3039	5.8634	6.2422	3.26	2.243	4.7969	2.7108	2.2207	4.3877	6.8142	5.4925	3.7246	2.4955	1.7313	7.7752	6.9988	5.212	4.8424
TCGA-24-1603-01	4.8988	5.9951	4.7745	2.45	2.7971	0.0146	5.4363	2.45	0.2013	0.9687	8.1176	2.7241	1.0824	2.0303	0.9744	7.0964	0.3129	5.8613	5.386	4.5983	4.2765	0.1076	1.0573	3.0314	1.4747	6.5625	1.9867	4.182	7.9418	3.1199	7.4732	7.074	7.0211	6.6122	4.1718	1.9293	4.2038	3.1938	1.7898	3.2706	7.1367	5.6826	4.2053	2.3997	0.6295	6.7265	6.9955	6.5534	6.3697
TCGA-36-1581-01	4.0304	4.9949	4.703	1.109	3.7665	0.0375	5.4619	5.1725	0.5328	0.4923	6.3767	3.5216	2.7347	1.1965	2.7248	8.4226	1.9465	6.6453	6.0612	5.7465	5.5733	0.036	2.7608	2.5108	0.5803	6.0192	2.2147	5.7275	6.0154	3.2477	5.5958	5.6736	6.0166	6.7752	4.4586	3.4012	0.7131	3.3064	3.8199	3.6671	5.9224	4.7235	4.07	2.4366	0.9406	7.5969	7.612	4.5707	5.4912
TCGA-13-0727-01	4.9288	5.6581	4.0933	2.8222	3.8276	0.4013	5.4866	3.1671	0.0911	0.2876	8.0589	2.7022	2.5555	1.3606	2.6911	8.8462	1.0435	6.2275	6.2408	7.055	6.8032	0.0598	1.4762	4.4218	0.5367	6.286	0.7079	3.8695	7.0406	2.1477	6.7663	6.1378	6.4744	6.5565	3.4992	3.2675	3.6152	2.6088	2.2869	4.8551	6.945	4.4482	4.0619	2.6502	1.6459	7.1352	8.5714	6.8122	5.5026
TCGA-23-1123-01	4.5915	6.3346	5.3698	0.4058	3.8111	0.7785	4.7335	3.0735	1.11	0.2416	7.2981	3.2027	0.6083	1.5767	1.5964	7.1964	1.0464	5.4836	6.9122	5.141	4.7944	0.0272	1.297	1.8534	1.6365	6.7332	1.148	4.1623	6.5408	2.9642	6.662	6.396	6.8283	6.6052	4.4096	3.0459	2.8494	2.2851	2.3434	5.8159	6.6662	5.8761	5.5389	2.0943	0.8568	8.9378	8.401	6.6327	5.4153
TCGA-13-0899-01	5.3011	5.6144	4.4783	0.7509	4.2978	0.1247	4.977	2.3301	0.2601	1.3918	7.5488	3.3933	2.3847	0.5769	1.5258	9.286	0.4349	7.235	6.8513	6.5336	6.0818	0.4482	1.2554	2.3259	0.4822	6.8287	0.7406	3.0729	7.6782	2.1258	6.2495	6.57	7.0989	6.6489	2.9906	2.011	1.2006	2.4032	1.0466	4.3261	7.6656	2.1729	5.33	3.1454	0.1354	6.2774	7.8486	6.7883	5.2
TCGA-61-2000-01	5.0061	5.4246	4.1032	0.7288	3.6389	0.0751	4.4691	0.6928	0.6861	1.364	7.3257	1.7907	2.5317	0.4713	1.4863	8.65	0.0404	7.2781	6.0565	7.0165	6.3355	0.3545	2.4114	3.6129	0.0262	7.5294	1.6305	3.5604	5.7854	2.0296	6.5674	7.8615	7.4836	6.6716	3.8156	2.2544	1.4127	1.5275	2.3793	3.6725	6.1221	4.5583	4.6323	1.2608	0.2223	5.4671	7.1301	6.6513	6.614
TCGA-23-1111-01	5.7029	5.2783	3.8418	1.5747	4.4325	0.2374	5.0459	2.6533	0.0755	0.2157	7.3203	2.1218	2.1672	1.9988	2.639	8.1763	0.2029	6.0774	5.4518	7.3417	6.7177	0.1815	2.5867	2.0693	0.4832	6.6717	1.7013	4.9693	6.0674	1.7668	7.4557	7.7742	6.6443	6.803	3.5091	3.0079	0.7919	2.9228	0.9254	4.0964	7.844	0.4936	4.7036	2.1887	1.7892	5.5621	5.4608	4.976	5.152
TCGA-04-1337-01	5.5579	5.6327	4.4027	2.6708	5.7324	0.2767	5.2973	3.4952	0.1059	4.2713	7.1443	3.1003	3.9116	2.0775	4.3307	12.2618	0.6552	10.4806	6.9773	9.5836	8.949	0.4139	3.8283	2.9143	0.517	5.9873	1.2011	3.7356	6.8526	0.8358	6.4088	6.3274	6.5435	6.3732	3.64	4.5666	1.6993	3.3571	2.4752	4.0411	7.6189	4.9214	3.5448	2.7528	1.9825	5.2132	6.4832	6.2516	5.3597
TCGA-25-2404-01	4.9951	5.062	4.4164	4.1536	4.4926	0.4903	5.0004	3.1664	0.79	1.5993	7.1157	1.9706	4.1242	1.3577	3.0751	10.3569	0.0646	8.7331	6.3147	7.4862	7.0345	0.3547	3.9669	3.7891	1.3736	5.959	1.7998	4.1446	6.958	2.7286	6.2269	6.943	6.5784	5.8159	3.8852	3.0078	2.8113	1.8118	2.5132	3.5367	7.0833	0.4169	2.6351	1.947	1.518	6.6922	7.1989	6.6547	5.1743
TCGA-29-1702-01	4.5493	6.5981	5.2067	1.3551	3.3444	0.2645	4.5974	1.3959	0.0802	0.2508	7.7771	4.5789	0.9699	0.4229	1.3718	7.6438	1.75	7.5722	5.3431	6.051	5.3775	0.0631	0.8597	0.947	0.4424	6.5865	1.3294	5.0792	6.3495	3.4323	8.1533	6.8991	6.5055	6.1939	3.6974	1.9695	1.8715	2.8912	1.6509	4.4649	5.6387	1.0154	4.296	2.5316	0.0505	8.3364	7.3258	6.841	4.9243
TCGA-04-1348-01	5.0149	5.1765	1.7553	0.8088	3.5542	0	4.5483	3.1086	0.029	0.2115	7.9976	1.9981	1.4772	1.016	1.7845	7.7818	0.1041	5.6684	5.5263	5.491	4.9846	0.0563	1.3996	1.4493	0.4124	7.6756	1.7708	3.7973	7.947	2.9622	6.4246	5.4666	7.0006	6.7849	4.9407	2.2014	3.4496	2.3156	3.0492	3.1068	7.8545	0.6333	3.7752	1.2231	0.4948	5.6107	7.4581	6.6631	6.0533
TCGA-13-0919-01	5.4488	5.8022	4.8081	2.3451	5.7371	0.3665	5.0832	1.9613	0.0817	2.0958	8.2223	2.5144	3.0973	1.7364	3.5848	11.6892	0.0186	9.4289	6.5071	9.053	8.5194	1.9646	3.0369	3.7187	0.9284	5.5271	0.7592	3.0061	7.5122	1.4583	6.5965	7.3704	6.0743	6.098	3.4573	3.3365	2.6787	1.1013	2.1328	4.5346	6.7382	1.7869	4.1501	1.6835	0.8129	7.1851	8.2799	7.2771	4.9904
TCGA-61-2009-01	4.4245	5.8717	4.4449	2.3017	5.3419	0.6428	4.6562	3.8232	0.255	2.9398	7.0757	3.0186	5.067	2.2136	2.9002	11.0494	0.0755	10.0351	5.37	8.9627	8.0796	1.5603	3.3729	3.7821	0.4669	6.954	1.7167	4.1379	6.8861	2.4421	6.9137	7.5508	6.8855	6.7824	5.2206	3.2921	2.352	1.7489	2.8041	5.555	7.5683	4.0947	3.9713	2.6418	0.0544	6.705	6.7021	5.6557	5.5433
TCGA-10-0933-01	3.6824	6.8141	5.0584	4.4279	4.2043	0.1461	4.7351	4.6579	0.2754	1.1561	8.1718	2.7734	0.147	3.1993	1.3346	8.8435	3.3539	6.8254	6.0669	6.8722	5.8609	0.0175	0.4306	4.1048	2.0225	6.8084	1.0379	4.4142	5.944	2.6698	5.3334	6.0836	6.0455	6.6343	4.197	2.2216	0.5854	3.2626	2.9435	5.6721	6.1039	4.7564	2.8499	2.7327	2.2904	7.1144	8.9602	7.2152	6.237
TCGA-61-1995-01	4.6642	6.3104	4.5158	5.3618	2.2266	0.0222	5.4913	4.4311	0.4336	0.2618	7.0021	2.6443	1.3405	1.849	1.871	6.9929	1.246	7.0517	5.4134	5.7683	4.671	0.0027	1.4642	6.3452	1.339	6.0418	1.5291	3.6955	7.3596	2.908	6.6284	6.8142	6.6254	6.9731	4.0637	2.2456	4.0289	3.8027	2.5246	3.8093	6.6261	0.3363	4.3325	2.4898	0.4654	7.7082	7.8872	6.6261	6.0655
TCGA-24-1427-01	4.4665	5.3872	4.8311	5.0782	3.3159	0.1082	5.1161	3.108	0.3561	2.2013	7.9825	1.5678	4.9587	2.3042	3.8173	11.3075	0.2767	9.6038	7.0967	7.6799	7.392	0.6417	5.1852	5.18	0.2063	6.0437	1.4179	3.5485	6.6	1.8038	6.1719	7.2108	6.7342	6.1942	4.1275	3.3534	2.2517	2.2905	2.4911	4.8419	6.3786	0.3464	3.1441	1.8976	0.6935	7.4234	7.4022	6.365	5.4277
TCGA-24-1847-01	5.5942	5.5172	4.1952	1.4132	3.4372	0.213	4.9051	3.9077	0.0672	0.4644	7.1313	1.376	2.461	2.6063	1.8421	9.2893	1.4648	6.9955	5.7127	7.049	6.2958	0.0609	2.4421	2.5842	2.0991	6.8987	1.6716	3.2429	6.8869	2.4622	6.7877	6.7448	6.3964	5.097	4.337	3.3322	2.6518	1.9054	2.9018	3.8666	7.5604	0.4934	2.5627	1.0936	0.8669	7.748	6.9672	7.5931	5.3483
TCGA-09-1670-01	4.2565	5.7479	4.0225	1.5703	2.9892	0.3945	5.6367	2.7058	0.117	0.1422	7.0779	2.5735	1.1556	2.3677	1.4054	6.7979	1.0433	5.1652	4.3014	4.6627	4.3041	0.0179	1.7859	1.9676	0.5002	6.833	1.4943	3.8055	7.7869	3.3848	7.0338	7.5289	6.5265	6.8318	4.5148	1.3691	5.3995	3.1191	2.9026	3.6478	7.8209	5.4762	4.4889	3.2106	1.0284	6.9195	6.6897	5.6469	5.6141
TCGA-30-1855-01	3.825	5.6728	3.7744	1.8053	4.3896	0.3874	4.8376	2.8847	0.1283	1.3972	7.8148	1.7894	3.1839	1.6627	3.5423	10.5233	0.1055	8.8293	7.1129	7.2747	6.5514	1.1384	3.7692	3.9029	0.0134	6.6552	2.2033	4.2072	6.7155	3.2343	6.3352	6.2877	6.1622	6.2177	4.1475	3.0141	3.3012	2.5956	2.8767	4.5254	5.7163	0.4124	2.3557	1.2335	0.352	6.5413	7.2278	7.2568	4.8356
TCGA-04-1648-01	5.6401	6.0973	5.1212	0.4311	4.874	0.7715	4.816	4.9238	0.8714	0.1136	7.6075	4.7349	0.411	1.8453	1.7542	5.798	0.5544	4.6779	3.876	3.5103	3.3051	0.0264	0.5135	0.5129	0.2825	7.0624	0.9226	5.68	6.3658	2.8237	5.2224	5.5595	6.5064	7.2831	4.0257	3.3715	3.145	3.1818	2.2604	3.0578	7.485	0.5188	5.404	3.3677	0.0353	7.0472	7.3845	5.9859	5.1621
TCGA-09-2056-01	4.2475	5.8669	4.4898	0.7392	3.8729	0.1086	5.3675	2.5494	0.0352	0.295	7.7225	2.1855	1.8683	1.3409	0.8729	7.2914	0.4616	5.8288	4.3019	5.1642	4.5337	0.0502	1.3386	1.627	0.3378	7.1286	1.4763	4.1807	7.0823	2.0048	6.6873	6.1265	6.4698	6.273	3.7759	1.8851	4.5855	2.0432	1.7531	4.5997	8.0951	0.3482	2.6914	1.8445	0.3977	6.129	7.6141	5.3288	4.7067
TCGA-24-2293-01	4.1261	5.3296	4.3585	2.8874	4.4653	0.3187	5.5712	3.6263	0.3194	2.4984	6.6488	2.5581	3.3298	3.6093	4.8459	12.7696	0.4245	11.2178	7.3935	8.5357	8.0972	1.4014	6.1039	5.2616	0.0376	5.7696	2.2495	3.8023	6.2436	2.3596	6.4071	5.9297	6.4223	5.8107	3.6502	4.2286	2.3238	2.2874	3.0629	4.4258	6.376	4.5047	3.472	2.5193	1.282	6.4564	6.7519	5.4208	4.9476
TCGA-04-1361-01	4.5562	5.4095	4.4825	2.7254	4.876	0.1166	5.2106	5.2757	1.2235	0.5503	7.965	2.409	2.5383	3.9366	3.6228	9.6119	1.4697	7.0253	5.2013	7.5612	6.7224	0.0078	1.5036	3.1414	2.1929	6.4368	1.1638	4.2746	6.8616	2.2382	5.9944	6.914	7.2506	5.9437	3.7022	2.0268	1.1894	2.3674	3.1245	5.7234	8.1243	6.5859	5.5996	4.1166	2.5112	7.2191	8.091	6.5826	5.5705
TCGA-24-1551-01	4.8934	6.5167	4.1412	1.33	2.6915	0.0318	5.4598	3.5533	0.266	0.3611	7.1803	2.0821	1.2491	1.0371	1.2721	7.0525	0.0585	5.2218	4.9698	5.0026	4.4184	0.269	1.4181	4.9772	0.3299	6.2969	1.7279	5.5599	6.2535	3.7495	7.0122	7.1217	6.2939	6.9884	3.9281	2.7277	0.4425	2.7384	4.4377	4.735	7.3027	0.5608	4.5206	2.4949	0.7633	4.2219	7.7109	7.1376	5.995
TCGA-25-2393-01	3.3133	5.7258	5.2995	1.6035	3.3386	0.2774	5.3756	1.7339	0.1843	0.4367	7.5094	2.7732	2.6491	0.963	1.9861	8.2118	0.1789	6.692	5.4671	6.1291	5.4889	0.032	1.9567	3.0984	0.2844	7.5128	0.8543	5.1677	6.695	1.6896	6.4553	7.3715	7.8873	6.7028	3.2145	2.1679	1.3234	1.5882	1.7986	5.3866	5.9869	4.7963	4.1772	2.3375	1.0906	5.9833	7.4366	6.423	6.2813
TCGA-09-2044-01	4.7627	6.0042	4.469	2.7973	4.2974	0.0505	5.517	4.275	0.9338	1.4725	8.1631	2.1744	1.5924	0.9824	1.2841	6.3875	0.1725	5.4055	5.1313	4.3974	4.6169	0.0152	1.1026	3.9146	0.0466	7.1994	1.3224	4.7348	6.8742	2.2275	6.2823	5.9854	7.3269	6.0229	4.498	2.8585	1.7458	1.461	2.1533	4.977	7.2538	5.6635	4.0256	4.0125	0.4027	6.9887	8.531	5.9344	6.5376
TCGA-24-2035-01	4.4575	5.5647	4.7901	2.9134	3.9261	0.2325	4.7453	4.8694	0.1645	4.018	8.2053	2.8658	2.422	4.9019	3.5244	11.2158	0.0281	9.9107	5.9099	8.2364	7.7489	1.9177	4.0514	6.0442	0.1406	6.2716	1.2595	3.9024	6.5326	1.6715	7.0439	7.1744	6.2872	5.4708	3.2045	3.9702	2.7308	2.7111	2.6309	4.5699	7.2287	4.497	3.2763	2.5418	3.1087	6.1428	7.0574	5.4795	5.3506
TCGA-09-1674-01	3.7522	5.7523	4.618	3.0512	2.8229	0.1564	5.4464	3.7803	0.2392	0.5972	7.028	2.2566	1.9712	2.5915	1.6868	8.5425	5.3978	6.5128	7.0136	5.9047	5.4508	0.0605	1.6909	2.6024	0.4613	6.2104	1.4481	4.8792	6.4777	2.7731	6.0713	6.4566	6.196	5.8526	4.1727	1.5715	2.3811	5.0517	3.0213	5.6861	6.3825	0.5362	3.4563	2.4162	0.5232	6.582	8.5742	7.3274	6.3916
TCGA-13-0884-01	4.1128	5.006	4.1617	1.2355	2.9918	0.3705	5.5569	1.6519	0.025	2.035	8.0629	1.9729	4.7062	3.1091	2.5693	9.468	0.0436	7.921	5.8819	5.0521	5.2282	0.1025	3.048	4.3569	0.0383	6.8587	1.0408	3.1954	6.2138	2.8317	6.688	7.3572	6.3549	6.3977	3.4266	2.3992	4.5204	2.0653	3.0441	4.1474	7.3466	5.627	3.7678	1.2562	0.9017	7.4476	7.7706	6.5979	5.6279
TCGA-13-1497-01	5.2042	5.8706	4.5611	1.1504	4.5667	0.0761	4.3078	2.4015	0.0963	1.1778	8.6187	2.9065	1.9159	1.3605	1.8266	9.835	0.0475	8.2702	7.0784	6.9864	6.4176	0.8067	2.3156	3.0711	0.052	6.8852	1.2557	4.9375	7.5703	3.5067	7.3811	6.1941	6.3901	7.5273	4.9129	2.5202	1.0801	3.0035	3.1005	6.0316	8.1295	1.2788	3.9482	2.1371	0.155	6.8836	7.464	6.2635	5.9298
TCGA-20-1685-01	4.6871	5.7865	4.4311	0.999	4.0936	0.0159	5.7455	3.0294	0.1706	0.3459	7.8594	2.1479	1.7327	1.8383	1.5018	7.8218	1.5416	6.2152	5.2263	5.921	5.3261	0.0287	1.7451	3.3081	1.3364	6.278	2.2495	4.3338	7.1132	2.4981	6.923	7.4013	7.4179	6.3777	4.3265	2.0739	4.6457	1.2852	2.2621	4.6361	6.7543	6.2074	3.9578	1.0721	1.2591	6.7768	7.1544	7.2732	5.7561
TCGA-10-0936-01	5.0506	5.5899	4.2304	0.7301	4.6886	0.2534	4.3234	1.9046	0.2974	0.0761	8.2007	2.5993	0.0766	0.8999	1.3477	6.3825	0.5831	3.3939	4.4527	4.8225	4.1256	0.1142	0.4925	0.4026	0.4989	9.0985	0.5173	4.0459	6.8502	1.9686	6.7234	6.5666	6.7743	5.9724	3.4345	2.2151	3.6986	1.4556	2.4673	3.6916	6.0561	5.6439	4.7458	1.3682	0.8472	7.7782	9.1659	6.7744	6.1289
TCGA-13-0913-02	4.9029	5.3103	4.4536	0.2872	5.0844	0.1515	4.1922	2.7827	0.0348	1.4104	9.1589	2.9485	2.8305	0.3673	1.2959	7.0915	0.0263	6.8817	3.2009	3.2254	3.2783	0.1412	0.8318	1.7857	0.4984	6.3203	0.8273	4.6864	7.721	1.4737	6.3674	6.4794	7.6263	5.6785	2.4748	1.5061	0.6672	2.5392	2.4779	5.7866	8.3461	1.5518	4.2385	3.3202	0.3737	4.1503	6.7452	6.0581	5.189
TCGA-13-0913-01	5.1523	5.7937	3.7798	1.1474	4.4986	0.0185	4.4723	2.4939	0.3404	0.1703	8.3973	2.7604	0.2777	1.6761	1.8763	6.4187	1.8696	4.1138	4.6578	4.645	3.7489	0.0179	0.3072	2.0828	1.1214	5.9894	1.7139	3.5646	7.2836	2.1318	6.7503	5.9926	7.4022	6.4965	2.708	2.4627	2.1742	2.847	1.8839	5.8806	7.8881	2.3962	5.9706	3.3547	0.5075	6.1181	7.5621	7.5296	5.5149
TCGA-24-1923-01	5.051	5.2716	4.8006	4.52	4.3061	0.1855	5.1009	5.774	0.7491	2.2114	7.2509	3.6001	3.7203	4.1645	4.2096	9.3202	1.1961	7.4934	5.9439	7.1712	6.7882	0.1989	2.7919	3.6956	3.0673	6.0761	0.9514	3.611	6.8059	2.2566	6.7161	7.1684	6.363	6.4075	3.2413	3.6018	2.3732	3.7774	1.929	4.2386	6.9258	6.0972	4.9162	4.0669	5.7203	7.1954	7.711	6.0322	4.784
TCGA-23-1114-01	3.2693	5.8311	5.068	2.0622	3.3353	0.7129	5.1394	3.7682	0.7231	0.7007	6.8533	3.3862	3.7449	3.4293	3.8547	10.0718	2.2506	7.7253	6.122	7.4308	6.9065	0.1109	3.2468	3.5497	1.6067	6.5607	1.592	5.0481	6.1232	2.6702	6.401	6.6622	6.5569	5.6775	4.1598	3.1269	2.0033	3.3346	1.3237	5.0048	5.8969	0.5241	4.3482	2.9797	2.1602	6.8672	7.4178	6.8709	5.388
TCGA-24-1471-01	4.1509	5.0001	4.8358	0.6058	1.8866	0.5451	4.5763	1.8977	0.0846	0.5098	6.8157	2.8202	1.3785	1.0052	1.1109	5.6851	0.0164	4.117	3.7382	3.9215	2.7214	0.0346	1.0019	1.1534	0	6.1588	1.3503	4.6782	6.4937	3.053	7.8091	8.3025	7.4726	6.1643	3.6989	0.9672	5.7063	3.3848	3.0574	3.7506	7.5636	0.2411	5.5911	4.7329	0.1847	6.1948	5.8451	4.2764	5.4229
TCGA-61-2097-01	4.5486	5.9372	4.176	2.7298	3.0214	0.0489	5.387	3.2248	0.9824	1.2377	7.1783	2.3994	2.14	2.4033	3.181	10.0643	0.5926	7.9653	6.7297	8.0287	6.9712	0.0692	2.6267	2.6304	1.6575	6.5006	1.7528	3.939	6.3188	2.0203	6.3284	6.6192	5.7088	6.8549	3.6363	3.4395	3.681	2.0562	2.2179	4.7277	7.0139	1.1339	4.0116	3.676	0.9996	7.791	7.3563	5.9209	4.9907
TCGA-04-1530-01	4.3663	5.5495	4.4319	1.4778	4.4975	0.97	5.2562	2.9844	0.2798	2.0377	7.2294	2.8875	4.5069	0.6997	3.6198	11.2716	0.2125	9.5117	5.864	7.7169	7.3273	1.1591	3.6543	4.6916	0.072	6.7486	1.6951	4.6583	5.9698	2.7538	6.5196	6.1494	6.3014	6.572	3.9648	3.5024	1.0718	2.6534	3.0996	5.0386	6.6508	3.5621	3.5128	0.9434	1.5691	5.8426	8.0584	6.6325	5.8683
TCGA-61-2088-01	5.1584	5.9416	4.2557	0.2755	4.2701	0.0617	4.3181	0.9711	1.3741	0.2617	6.6488	3.0874	0.8449	1.0928	3.5501	7.7356	7.1236	6.9123	5.7282	5.0496	4.7354	0.0781	0.9227	1.3949	0.3547	6.3549	0.6096	4.5383	5.9231	1.663	4.867	5.5618	6.3207	5.5723	2.4056	1.6809	1.0176	1.1794	1.0452	4.7877	6.8937	1.4369	7.3158	3.013	0.3359	5.1344	7.3488	6.4757	4.651
TCGA-25-2042-01	4.5672	4.8754	3.9687	4.1041	4.5216	0.0447	4.8249	4.3021	0.4592	5.2519	5.9438	2.0794	4.8216	4.786	5.2112	13.2476	0.0595	11.4937	7.4007	9.0078	8.7087	1.4724	6.7498	6.4882	0.5546	6.4062	2.3183	2.9276	6.1251	1.9241	5.7931	6.4667	6.1054	5.8666	3.3113	3.984	2.3197	2.6974	3.1748	4.8623	6.4147	4.1549	2.9575	2.0628	0.9162	6.3966	6.6181	5.0657	4.4559
TCGA-24-1436-01	4.8566	5.2126	4.4066	1.7548	3.4131	0.4419	5.0061	2.9621	0.0098	0.5132	7.4436	2.8103	1.6738	1.0156	1.9767	9.4007	0.0366	8.1705	5.9045	6.1293	5.8346	0.5292	2.8581	3.4001	1.5977	6.5952	1.8679	4.3026	6.8672	3.2754	6.6515	7.2962	6.6723	5.9778	4.7752	2.4186	7.0185	3.5582	3.3434	3.965	7.9642	4.4055	1.9513	1.2807	0.2684	7.2367	6.7869	5.6267	4.4418
TCGA-09-1667-01	4.2908	5.4236	4.9194	0.8369	2.5998	0.4809	5.3349	2.7397	0.0243	1.5473	7.9301	3.4012	1.6217	1.0744	1.6747	8.6243	0.1465	7.3649	5.3876	5.9079	5.5909	0.6568	1.9805	3.2023	0.1042	7.4652	1.5616	4.4586	6.7377	2.7947	6.7084	7.7374	6.9323	6.2371	3.9198	2.5213	1.9387	2.9063	3.3667	4.9526	7.7533	1.3456	3.7772	0.9479	0.595	6.0007	6.826	6.0174	5.6428
TCGA-36-1569-01	4.1061	5.2016	4.6213	4.7426	2.872	0.357	4.9875	3.149	0.7352	2.8989	6.77	2.9406	5.4677	2.8176	3.673	11.1519	0.0454	9.5868	6.1766	7.3682	7.1507	0.3495	5.1209	4.8177	0.1174	6.5361	1.8219	3.636	6.4804	2.2645	7.2367	7.8678	6.3131	6.7949	4.0041	2.635	2.344	2.7434	2.4535	4.1708	6.9202	5.7738	4.1307	2.8448	0.9592	6.0662	6.0726	4.7077	5.149
TCGA-09-1669-01	4.4653	5.6257	4.4902	2.2732	3.1167	0.0546	5.1987	4.3173	0.3556	1.0858	8.3488	2.9334	1.4478	2.1196	1.7532	9.6687	3.4217	7.1149	5.9016	7.0247	6.3047	0.0042	1.8684	2.5727	1.2709	6.7954	1.1974	5.0134	7.0794	2.5448	6.4961	8.0873	6.5231	6.4921	3.9509	1.8287	2.6513	2.9465	1.5768	5.3493	7.4472	5.9783	4.1673	2.3703	2.1039	6.5797	7.1759	6.9721	5.2516
TCGA-29-1776-01	4.5305	5.743	4.1725	3.8133	3.9501	0.0324	5.1418	2.4441	0.1528	3.7466	8.6591	2.0746	3.9796	2.1541	2.4634	9.4254	0.1141	7.7443	4.8431	6.1872	5.6585	0.1166	3.9134	4.0623	0.1279	5.8164	1.5891	4.1184	7.2361	1.6397	6.4854	8.0805	6.7657	5.485	3.9573	2.1296	1.2988	1.4238	1.8441	5.0016	6.267	3.0044	3.9749	1.7923	1.1443	6.7105	7.7029	6.9	6.2315
TCGA-04-1341-01	4.9017	5.9683	3.1781	0.5757	5.0897	0.2288	4.6985	1.6726	0.0443	1.4851	7.5968	1.7832	2.4458	0.472	1.9143	9.3756	0.6774	7.3413	4.8126	6.5738	6.3929	0.2046	1.156	2.0375	1.3083	5.574	0.5817	3.8121	6.815	1.6566	7.1976	5.824	6.7829	6.5884	3.5123	2.8246	4.8808	0.9925	0.9229	3.3243	7.0096	2.1467	4.355	3.1321	0.5783	7.578	7.1867	6.4099	4.9969
TCGA-25-1871-01	4.2173	5.4149	4.7348	0.8518	3.1721	0.0764	4.9923	3.2902	0.3463	0.2868	7.0223	2.7831	0.748	2.0617	2.5298	7.5805	3.8592	5.0487	4.3205	5.5707	4.6275	0.067	1.3185	1.2531	0.5501	6.6477	1.4975	4.7278	6.0611	2.1871	6.9283	6.5862	6.7383	5.9923	4.5078	1.681	4.2687	3.5642	0.6013	4.0565	6.4993	0.0938	4.3485	1.4418	0.3406	7.9663	8.2148	5.1388	5.2883
TCGA-13-2060-01	3.7198	5.9787	5.5738	0.3327	2.8079	0	4.6506	3.0207	0.0453	1.8715	7.5833	3.5279	1.7282	1.6696	1.399	9.0866	0.0559	8.3774	5.5623	5.4568	5.1391	0.3989	2.2655	3.7916	0.1355	5.8805	1.3867	4.8082	6.9711	3.1487	6.8548	6.7036	7.2797	7.0283	4.392	1.6673	1.7629	3.9496	2.547	4.1269	8.2421	6.4974	5.0008	0.9909	0.1972	6.3437	7.2579	6.3235	4.8679
TCGA-24-2020-01	5.3229	5.8574	4.1952	6.5669	3.6067	5.67	5.2566	7.1302	0.0498	1.7756	6.8744	1.7049	0.4515	2.9831	0.7605	7.5433	4.6146	5.6939	5.8591	7.2598	5.602	0.0269	0.9633	3.7604	0.0779	7.0893	1.9412	3.4651	7.3906	2.8564	5.8308	6.4246	5.958	6.6045	4.6653	1.1674	1.6903	3.2836	1.1553	6.6099	6.0181	2.6543	5.3871	6.3965	0.1782	6.8145	7.8211	6.8036	4.9182
TCGA-04-1655-01	4.7339	6.1702	5.1273	1.0311	4.2787	0.0675	5.5261	3.5657	0.2392	0.0828	8.1799	3.4416	0.903	2.9175	2.6197	7.618	1.9981	5.0369	5.1872	5.7702	5.3121	0.1693	2.8891	0.4918	0.7103	5.9394	0.2605	3.0127	6.8079	2.6691	5.6968	6.5354	6.9359	7.0027	3.8668	1.2779	3.5007	2.799	1.3106	5.2726	7.5329	0.9258	4.956	3.4445	0.7503	7.0253	8.4006	6.2007	5.7489
TCGA-25-1313-01	4.05	5.4797	4.8263	2.5737	3.8174	0.1722	5.0135	4.8475	0.2341	1.1303	7.7058	3.1257	4.0123	3.2922	2.8987	9.1578	0.6542	7.4012	4.5614	5.7488	5.6238	0.2991	3.3774	3.0646	1.4023	6.1065	1.9299	3.758	6.5084	1.4777	7.0267	6.6134	6.2114	5.6898	4.5018	3.0106	3.7616	3.0538	2.7958	3.2923	7.6862	0.4518	4.2341	2.2393	2.9419	6.521	6.4685	5.0696	5.0897
TCGA-04-1357-01	4.944	5.1304	4.0191	0.8438	2.6406	0.1154	4.6951	3.7349	0.5684	1.0327	7.9419	1.9154	3.8274	1.7091	1.3923	8.5721	0.339	6.7941	5.3025	5.4858	5.142	0.0393	2.4543	3.9006	0.265	6.3534	1.2601	4.3646	6.4949	1.5349	7.0636	7.2533	6.3776	6.0784	3.7898	2.4633	2.4857	1.713	2.938	4.2473	7.9662	5.4624	4.0434	0.9944	1.4854	6.5455	6.5399	6.0775	5.8916
TCGA-61-2113-01	4.292	5.6793	4.1808	2.307	3.7731	0.5694	4.6389	3.2646	0.0195	1.1474	6.5781	2.5643	4.1846	1.5755	2.8991	10.9652	0.2227	9.3188	6.4672	9.3315	8.2051	1.0665	3.5371	3.5953	0.5161	6.3806	1.4713	4.485	5.6317	2.2462	6.9904	6.4885	6.1935	6.0698	3.7378	3.2825	0.5863	2.6986	2.5556	4.0485	6.6349	4.3915	3.7233	2.0117	1.7791	7.5689	6.545	5.941	5.6786
TCGA-13-0768-01	4.3112	5.2503	4.5366	1.6289	3.8054	0.5205	4.7748	3.7408	0.4901	4.2651	7.2394	3.0822	5.4327	2.8249	3.7124	11.4322	0.0431	9.9161	6.9752	7.4898	7.8349	0.8624	3.2924	4.6982	0.6743	7.0486	0.8183	4.8181	6.0287	2.2233	6.0036	5.7927	7.0282	6.1778	3.6377	5.0324	2.9909	3.913	2.9566	5.4361	7.5148	0.5114	4.58	4.2757	0.9806	7.264	7.1632	4.9212	5.7266
TCGA-59-2350-01	5.208	5.4755	4.3542	0.6761	3.9039	0	5.7467	5.221	0.0658	1.0898	7.1853	2.5248	1.7425	3.3512	1.652	8.1679	0.074	6.6833	6.0383	4.2167	4.2207	0.0362	2.4667	3.8567	1.106	6.9741	1.6797	4.034	7.9963	2.3747	6.6102	6.3538	6.9632	5.8847	4.6263	1.7044	5.4211	3.7413	2.5864	4.996	7.1451	0.7832	3.3124	2.7182	0.0149	7.6511	7.6975	6.6633	6.1283
TCGA-29-2428-01	4.8356	6.0105	4.1829	0.5389	4.1062	0.4719	5.629	3.222	0.5293	0.8107	7.2924	2.7214	1.9307	0.4564	1.7021	7.4907	0.1427	6.2978	6.0753	5.6762	5.1957	0.395	1.6238	2.7271	0.1434	5.6235	1.8527	3.2991	8.3788	2.3152	9.1163	5.9578	6.7351	6.9312	3.7457	2.3332	4.8096	2.5452	1.5496	3.741	7.0715	0.8923	3.6783	1.1376	0.527	7.5916	7.8296	6.5609	5.3508
TCGA-24-1557-01	4.9045	5.8841	4.7794	1.7018	5.8572	0.0785	4.7	2.8861	0.3119	0.2206	8.1109	2.1887	0.9218	1.6658	1.0804	7.6202	1.2813	5.8098	5.1966	5.8235	4.8477	0.0656	1.564	3.159	0.4037	6.6972	1.9227	4.1303	7.1671	3.3376	6.072	6.2187	5.6806	5.4419	3.8882	2.6557	2.48	3.3439	1.9512	5.1388	7.1184	5.5758	3.817	1.7826	1.1864	6.8037	7.5173	6.0251	4.8112
TCGA-24-1435-01	4.8412	5.8637	4.1395	2.0082	3.9826	0.3192	5.394	2.6435	0.1785	2.5762	8.1499	2.1396	6.4032	0.7626	2.6851	11.7085	0.0453	10.1328	6.3939	8.9445	8.1713	1.3343	4.2161	3.783	0.1616	6.3873	1.3403	3.893	6.682	1.8637	5.9662	7.1343	7.1169	6.2793	3.4443	2.9245	4.5712	2.737	3.618	4.7541	6.6391	4.6849	2.2004	1.8228	0.3286	6.8349	7.1282	7.127	5.8495
TCGA-59-2354-01	4.4518	5.4981	5.2238	3.6061	3.7409	0.2317	5.454	3.1867	0.232	2.659	7.2552	3.2564	3.6182	2.8609	4.3431	11.9029	0.1027	10.293	6.3326	8.2233	7.5706	0.6175	4.9122	4.6856	0.3444	6.1747	1.6596	3.7856	6.9954	2.426	6.2761	6.8942	5.8302	5.8454	3.7634	2.5963	3.748	1.7464	3.289	4.0823	6.0966	5.7778	4.1534	2.0938	0.9307	6.241	6.675	5.2131	5.4468
TCGA-24-1413-01	4.6026	4.945	4.3232	2.3321	2.6017	0.101	5.5884	2.2042	0.1826	0.2135	7.3005	2.4032	0.6806	1.1645	0.9166	7.2213	0.8835	5.5371	4.9611	4.98	4.6445	0.0138	1.5373	1.1705	0.1798	6.5281	2.3532	3.8189	6.37	1.9751	6.627	7.091	5.7837	6.0878	3.7424	1.9317	4.522	2.207	1.5972	3.7384	7.5665	5.0704	4.2348	0.8737	0.6885	7.5798	7.4981	5.5097	5.7328
TCGA-61-2109-01	3.7287	5.424	3.7993	1.6219	3.2606	0.0161	5.5382	2.9749	0.0704	0.1008	7.4877	2.1077	1.5686	1.4127	2.0814	7.1775	0.7184	5.0932	5.4456	5.3077	4.3308	0.0148	1.6365	2.9175	0.6246	6.3738	1.9575	3.777	5.8216	3.2732	6.5552	7.4222	7.1743	6.145	3.8349	1.7093	2.7616	2.1035	1.683	4.4203	7.1404	5.515	5.2468	1.5782	1.1051	5.7797	6.9656	6.3045	5.8638
TCGA-04-1514-01	4.2913	5.5653	4.9855	2.7722	3.6683	0.3079	5.6387	3.5061	0.4621	0.3227	6.0516	3.5724	1.5672	2.7869	2.1022	9.3689	3.7548	6.8738	6.3784	7.0301	6.0654	0.0453	2.3486	2.1578	2.0622	7.5738	1.4673	4.5597	6.472	3.8778	5.4485	6.6326	6.2368	5.5527	3.2006	1.7084	3.0839	4.5654	1.1401	5.1254	6.9456	6.9511	5.1442	4.5994	1.26	6.6536	7.2599	7.3811	5.5191
TCGA-29-1690-01	4.5044	5.9004	4.9217	1.951	5.858	0.3497	4.3466	3.1848	0.7087	0.5436	7.1241	3.6482	4.8531	1.2645	2.7365	9.764	0.0277	7.8508	4.4736	7.3597	6.804	0.0894	3.1783	3.5469	0.2838	6.0247	1.5405	4.3637	6.3634	1.4321	7.427	8.3162	5.9855	6.671	3.1788	4.1903	1.7595	1.7914	2.3269	4.3434	7.5341	0.4165	1.9906	1.5012	2.0867	7.2005	6.9892	5.3127	5.0424
TCGA-04-1338-01	3.9944	5.092	5.2574	1.005	3.81	0.2729	5.3937	3.8162	0.3733	1.7473	7.4605	3.1064	3.339	1.7563	2.8581	11.816	0.0233	10.1879	6.5035	8.0313	7.533	1.0276	4.1252	4.2868	0.7417	7.0432	1.3773	4.2152	6.3525	1.8608	8.3226	7.3315	5.8258	6.2516	3.7211	3.0337	0.9318	2.1217	2.561	4.596	7.4745	0.334	3.0161	2.5494	0.6336	7.1982	7.1942	6.1674	4.7824
TCGA-61-2098-01	4.4564	5.8324	4.5363	2.7978	3.6971	0.1805	5.7815	5.076	0.4186	0.1493	6.891	3.2394	0.2681	1.3993	1.9426	8.8791	5.8185	6.5042	6.8433	7.2626	6.5047	0.0692	1.4817	3.9626	1.4418	6.7533	2.1232	4.4597	6.5646	1.779	7.3233	6.6207	5.9175	6.4678	4.3363	1.8832	1.9727	2.8504	0.9672	4.6914	6.1403	5.4749	4.2589	2.7982	0.6557	7.0846	7.2119	6.2266	5.5795
TCGA-29-1769-01	4.6233	6.2561	4.7387	2.8443	3.5787	0.1767	4.9288	2.9252	0.1012	1.966	8.3893	2.0373	3.5119	0.7191	1.9073	9.2467	0.0635	8.5635	4.8828	5.8414	5.4496	0.1889	2.2378	3.8267	0.2317	6.2115	0.8813	4.612	6.5526	1.5713	6.1645	7.0766	6.9176	7.0978	3.6856	2.3204	1.3691	2.4315	2.2676	4.4716	8.4419	0.6419	2.8915	1.6819	1.2309	7.8036	8.6086	7.7739	5.8366
TCGA-24-1567-01	3.6515	5.5651	4.0357	3.5567	4.299	0.0125	5.7846	6.8616	0.0755	0.7798	7.4443	2.4653	0.6652	2.7181	1.6828	8.0466	6.3314	6.0428	7.1409	6.7653	6.6741	0.0009	0.6623	1.5452	0.535	6.0259	2.608	4.1368	6.9633	2.7304	6.241	6.3707	6.7378	5.3072	4.1575	1.289	3.1449	2.8091	2.2211	6.6785	4.3737	0.573	2.6407	4.9524	0.311	6.5212	8.2097	6.1456	5.6677
TCGA-24-2023-01	5.8959	5.4793	4.3867	0.5585	3.2609	0	6.0549	2.9595	0.8652	0.0838	7.3704	1.7161	0.6949	0.9893	1.1916	7.4183	0.4252	5.2204	5.0918	5.6682	4.8095	0.0025	0.8069	1.4697	0.3128	7.0807	1.5417	3.703	7.8303	2.0392	6.7089	7.4789	7.6574	6.043	3.5799	0.928	0.9706	0.625	1.8604	2.9869	8.3388	5.3655	3.888	1.615	0.1113	4.4996	5.9068	5.9363	5.7113
TCGA-24-1474-01	4.6773	5.3833	5.2921	1.022	3.4483	0.0741	4.9807	2.0057	2.8089	0.5941	6.5582	2.8704	0.0537	1.131	1.4613	5.7655	0.1039	5.7199	6.6511	3.8038	3.6003	0.1504	0.256	1.0503	0.076	7.8841	1.8069	5.3326	6.1931	3.498	6.2729	7.0548	6.6195	5.8464	4.7969	1.7285	3.5208	3.1158	3.986	5.4568	6.9957	1.0404	3.5337	3.2097	0.0763	7.1364	8.2475	5.9249	5.4759
TCGA-23-1032-01	5.1429	6.5295	4.3501	0.198	5.3215	0.0066	4.7722	2.0782	0.1444	0.0273	8.0197	3.1775	0.1591	2.2151	1.1839	4.9869	0.4568	3.2698	6.0524	5.7715	2.9931	0.0092	0.1085	0.5771	0.6232	6.0691	0.8141	3.8762	7.6927	2.6459	6.2299	5.5206	6.9935	7.4433	3.2328	0.9839	3.092	3.255	2.4347	5.1612	7.0144	6.9028	4.4188	3.0992	0.4607	5.5379	8.4527	8.491	5.7414
TCGA-13-0906-01	3.3968	5.0895	4.4331	2.8341	4.2321	0.1065	5.342	4.768	0.1648	0.6961	7.9976	2.3976	1.2763	1.9007	1.3502	7.2603	0.6955	5.6322	7.0574	5.2214	5.0138	0.0865	1.2582	2.5474	0.9847	6.4669	1.5648	4.1882	7.033	2.991	5.7084	6.0037	5.6937	6.8003	4.2193	1.5702	1.6022	3.2495	1.7357	5.9041	6.3184	0.2827	3.9218	2.365	1.6852	7.3618	7.8695	7.2067	5.6043
TCGA-59-2352-01	4.5515	5.4318	4.5581	2.5827	3.727	0.0786	5.6717	4.3108	0.0868	0.3419	7.1055	2.6387	2.4045	3.6203	2.7986	9.5047	2.1183	7.1205	6.1752	7.0951	6.4508	0.0111	3.0441	1.8627	1.0397	6.5655	1.2605	3.7425	7.2344	2.1155	5.9287	5.6254	5.9989	6.9344	3.5245	2.0881	4.0406	2.757	2.3027	5.7821	6.2056	1.4641	4.6207	3.2914	1.6765	7.9446	8.1946	6.2242	4.8406
TCGA-24-1563-01	4.122	5.1755	4.3126	3.972	3.1624	0.2399	4.4092	2.8596	0.2611	4.1977	8.2323	2.713	5.3269	2.0979	3.1402	11.616	0.0811	10.2612	6.0413	8.5153	7.6491	2.1045	4.4488	5.2057	0.2463	6.925	1.8908	4.3554	5.9933	2.1237	7.0993	7.689	6.3868	5.6794	3.7798	2.4563	1.5835	2.3906	2.8444	5.1645	6.647	4.714	3.0759	1.7439	0.2014	7.3338	6.8335	6.2377	5.9649
TCGA-24-1463-01	3.8919	5.7236	4.0399	2.9933	3.3842	0.3007	5.2983	1.7411	0.1659	1.6505	7.6698	1.775	4.6435	1.1999	3.6146	10.9851	0.1011	9.5216	6.6925	8.088	7.5126	1.8531	4.0305	4.1025	0.0411	6.1818	2.1426	4.2788	5.7656	1.9941	6.9234	6.6904	6.1629	6.5304	3.9393	3.5142	2.4129	2.6807	3.4037	4.1059	6.3664	0.4191	3.0965	1.7204	0.2128	7.0145	7.0258	6.1255	6.1948
TCGA-24-0979-01	4.4101	5.8806	5.4406	0.8363	3.6148	0.8482	4.8023	3.2586	0.1529	0.2622	7.5762	2.5119	0.5472	2.0732	1.282	7.9124	2.9947	5.7468	5.4926	5.4571	5.1041	0.0247	0.5768	0.9297	1.11	7.5596	1.573	3.5111	7.1843	2.3945	6.7919	8.3536	6.7667	5.4848	4.6109	1.3326	5.4155	2.4408	2.1664	4.0305	7.1153	0.5091	3.2629	1.5253	1.3891	6.3661	6.8448	5.6749	5.2761
TCGA-24-1425-01	4.4073	5.0938	3.9878	3.2232	4.0914	0.1113	5.4428	3.8126	1.4128	3.1654	6.9551	2.6648	4.5896	3.0166	4.2106	12.3837	0.0367	10.418	7.6013	8.178	7.9661	0.7963	5.0877	5.6562	0.0546	5.8426	1.7558	3.73	5.7279	3.0778	5.8165	7.1518	5.4572	5.3778	3.781	3.8877	0.4411	3.8798	2.999	4.2034	7.2984	5.1246	3.69	2.0502	1.5679	6.5256	6.4813	5.5789	5.7864
TCGA-13-0726-01	5.6816	5.7028	4.6925	1.7032	5.8214	0.3363	4.7917	1.3374	0.0112	0.7862	8.6814	2.8842	2.8144	0.1799	2.4584	9.186	0.0279	7.22	4.7494	6.6753	6.3141	0.7425	1.3658	2.1502	0.0151	6.6776	0.7936	3.4087	6.9662	1.7744	6.7634	6.8721	6.6205	5.5439	3.1992	2.1043	3.5199	2.3959	2.4563	3.635	8.0513	4.3704	4.0503	1.1221	1.1092	7.2971	7.2994	6.5255	5.559
TCGA-24-1467-01	4.676	5.811	4.9398	1.2138	3.9381	0.3604	5.2248	3.3127	0.1772	0.276	7.7307	3.2688	0.0896	2.1601	1.0308	8.2634	3.3142	6.2305	6.0493	6.0854	4.9574	0.0249	0.4833	1.6396	0.7147	6.932	1.9916	3.5979	6.7864	2.8622	6.6087	7.3628	7.138	6.1044	4.0638	1.0352	4.6601	1.785	1.9382	3.5593	6.6334	0.241	3.111	0.9953	1.0104	7.2215	7.1379	5.8937	4.5944
TCGA-04-1332-01	5.0667	5.6417	4.0383	3.2228	4.1555	0.0605	5.0378	4.1815	1.0344	1.3741	7.2881	2.4921	4.5077	4.1047	4.8809	11.4274	0.6118	8.4901	6.7702	8.346	8.3241	0.1557	4.3879	5.1207	1.7707	5.75	1.2987	3.2062	6.5577	0.7979	5.9865	6.0969	6.5274	5.8296	2.9391	5.4456	4.8042	2.803	1.8938	4.7529	6.8232	0.972	3.4244	2.1676	4.226	7.4984	7.8469	6.9431	5.2825
TCGA-13-1510-01	4.9592	5.7089	4.3755	0.5443	4.8752	0.1634	4.8445	1.4838	0.468	1.7955	7.9811	3.2626	1.385	0.9067	1.4771	7.7056	0.0894	5.9817	5.4269	4.9343	4.5839	0.0835	1.0956	1.4773	0.0216	7.8286	1.0698	5.0921	7.4288	2.6204	6.794	7.1778	6.9262	6.5849	3.9395	2.0954	1.5562	3.0447	2.1019	5.8996	8.1588	6.11	4.6657	3.3343	0.747	7.1352	8.1974	5.2973	5.0498
TCGA-24-0970-01	4.2365	5.142	3.8095	0.7876	4.7723	0.0598	4.8811	1.6987	0.1202	3.2364	8.3406	2.132	5.0944	0.9695	4.8049	11.0903	0.0973	9.2116	6.8151	8.2974	7.1007	0.1888	3.5894	4.8924	0.35	7.6638	1.6172	3.7704	6.8123	2.3041	6.6606	6.291	7.1322	5.7613	4.2664	3.1789	2.0483	2.7399	2.1508	4.7597	8.1957	0.7021	3.6518	1.4627	1.0092	5.3622	7.1913	5.6558	5.8838
TCGA-25-1320-01	3.6933	5.0993	4.9258	3.9407	3.3619	0.3023	4.9904	3.7907	0.5884	4.3022	7.4664	2.9096	5.8002	1.2466	3.8235	11.2764	0.0331	9.7748	6.5936	8.1546	7.6741	0.7153	5.1127	4.5004	0.0232	7.2165	2.2386	4.0546	5.9995	2.9235	6.6029	6.3007	6.1626	6.8266	4.1252	2.5757	3.9202	3.0718	3.1487	4.2593	6.449	4.2796	3.5955	1.9736	1.0592	6.245	7.643	6.1656	5.4658
TCGA-13-1501-01	4.8992	5.5654	3.7776	2.5541	4.928	0.105	4.8157	2.9307	0.079	3.3859	8.6401	1.8113	4.7704	3.8993	2.3953	10.6245	0.0141	8.8989	5.742	5.975	6.0385	0.095	3.6492	3.6985	1.1017	6.5915	0.9839	2.5166	7.0456	1.5804	6.7134	7.865	5.8178	5.307	3.713	3.0491	0.6043	2.5928	1.6871	5.0075	7.9688	4.8774	2.5664	1.849	1.5028	7.3376	6.4566	6.5536	6.0274
TCGA-09-0367-01	5.1764	4.9953	4.084	3.4226	4.642	0.1238	4.2027	2.0258	0.0487	0.1296	8.4683	3.0186	0.4648	0.5187	0.631	4.9252	0.1955	3.1224	3.4967	4.1842	3.4479	0.0196	1.1958	0.4317	0.0884	6.1936	1.3214	3.3849	7.6797	1.5904	6.8473	8.0438	7.2328	6.2923	3.6143	2.099	3.1248	2.9329	0.9841	3.1936	8.1316	6.4034	3.5921	3.7943	0.5043	5.6841	6.2287	6.2404	5.3143
TCGA-24-0975-01	4.3038	4.761	3.8907	3.8047	3.9175	0.1933	4.9036	3.0001	0.5472	2.1019	7.7456	2.3178	3.6926	2.3403	3.3621	11.7205	0.8433	9.7344	6.5359	7.681	7.579	0.948	4.1791	4.9999	0.7117	7.0705	1.3824	3.4265	7.1341	1.3832	5.9997	6.5628	5.8423	6.1109	3.3677	3.5663	2.0663	3.2993	1.8444	4.7688	6.4098	0.2761	2.724	1.8509	1.7943	6.2827	6.6152	6.3581	5.4775
TCGA-13-0908-01	4.5517	5.7834	4.5965	4.0086	3.5458	0.3155	5.3662	2.1867	0.2646	2.7326	7.7309	2.6498	4.9133	2.2122	3.9555	11.3751	0.0059	9.5244	7.3222	7.6176	7.1684	0.6959	4.6773	4.9524	0.0804	6.2494	1.7622	4.7409	6.9262	1.8231	6.2706	7.8179	7.0047	4.9466	4.4183	3.1467	2.8716	1.9342	2.3566	4.5627	7.2082	4.4778	3.5241	2.1414	0.7115	6.5366	6.2591	5.6418	5.1716
TCGA-25-1317-01	4.0439	5.952	4.0119	3.0207	3.6948	1.0018	5.2881	3.6882	0.5912	0.639	7.3801	3.3299	4.0587	3.4871	2.6269	9.5736	0.9223	7.3079	5.5342	7.0617	6.3773	0.0303	3.8692	4.4672	1.5673	6.7823	1.8119	3.3639	6.5489	2.5053	6.3595	7.0553	5.5685	6.0422	4.0289	2.5564	3.2534	2.7691	1.4953	3.9156	7.3585	2.2042	4.5752	3.0293	2.1972	7.244	7.2019	5.8412	4.9452
TCGA-25-1635-01	4.5006	6.1359	3.6356	3.9042	4.2106	0.2472	5.3374	4.1352	0.5945	2.3625	7.0366	1.6213	5.6632	1.9394	3.4627	10.8447	0.7845	9.4752	6.0865	6.366	6.3404	0.1015	5.1687	4.8502	0.0595	6.202	1.6067	4.555	6.4399	2.1223	6.2204	6.6338	6.7234	6.3022	3.4725	3.6577	1.9136	1.6106	2.6508	4.3615	6.4952	0.7004	3.3027	1.9772	1.4536	7.214	7.8588	6.9431	5.5942
TCGA-13-0762-01	4.386	5.8248	3.9161	0.3125	4.3014	0.1033	5.3795	1.1797	0.0454	0.3258	7.5055	2.6206	1.0495	1.6615	2.0214	8.551	0.632	6.855	3.6095	6.883	6.363	0.4078	1.758	3.3492	0.0745	6.3663	0.7743	2.5602	6.699	1.7109	6.6805	6.9587	5.8761	5.4558	3.229	2.8644	4.7798	2.7672	1.1437	4.0385	8.1508	0.8606	3.8342	2.9614	0.433	6.4752	7.5382	5.8582	5.4564
TCGA-23-1028-01	4.526	5.6723	4.0595	1.0838	2.63	0.0083	5.6634	1.7534	0.0918	0.9125	7.9116	2.7477	1.5918	0.8207	1.4735	6.4803	0.0866	5.4093	5.2189	3.6021	3.4312	0.1389	0.8396	2.1993	0.2562	5.9348	1.3137	3.9964	6.5983	2.9586	6.9133	6.5864	6.8082	5.5815	3.9417	1.5473	1.8924	2.037	2.5696	3.1823	8.2082	0.0733	2.2253	1.7031	0.5772	7.314	6.7565	5.9124	5.2849
TCGA-25-1329-01	4.7872	5.9179	3.6779	3.9281	3.4217	0.1592	4.606	2.6899	0.1229	2.2162	6.4558	1.8906	3.8783	2.4759	3.1979	10.5924	0.262	9.1492	5.9689	7.3709	6.697	0.1725	4.1324	4.3823	0.3476	6.7612	1.8321	3.1077	5.3435	2.1415	6.4047	7.2164	6.2118	5.2053	3.8775	3.8643	3.8982	2.2761	2.2773	4.1593	6.3809	4.0715	2.4194	1.7955	0.8437	7.0345	6.5832	5.6049	6.0087
TCGA-61-2008-01	5.1434	4.7461	3.5298	4.4815	4.2655	0.0656	5.2316	3.784	0.116	0.5075	7.2281	1.6785	1.672	3.737	2.4056	9.7645	2.2165	7.1398	6.1541	7.0008	6.5103	0.0856	3.4281	2.5859	1.0473	6.5047	2.0858	3.8557	6.8359	1.9648	6.7056	7.6808	6.9382	5.6473	4.1244	2.5262	2.214	3.6477	2.544	5.2199	6.533	3.4109	1.7297	1.7894	2.3163	6.228	6.9464	6.3572	4.7665
TCGA-61-2008-02	4.9031	5.0536	3.5753	0.9299	4.3671	0.4521	4.6491	3.5528	0.0587	0.5854	7.3801	1.7595	0.5313	0.9466	2.1544	8.0914	0.0056	6.5976	5.7544	6.7768	6.0647	0.8422	0.6491	5.4697	0.0192	5.9433	1.8129	4.2958	6.9354	3.1793	6.663	6.8051	6.16	5.9427	4.2316	2.9351	4.173	2.709	3.3986	5.2716	7.0053	4.7602	2.6728	0.4655	0.2909	6.8464	7.6411	6.598	5.3006
TCGA-24-1546-01	5.0166	5.3021	4.1752	2.9988	4.9617	0.3329	5.8426	3.3309	0.1439	4.1032	7.1481	2.8957	6.3017	1.2393	2.9875	11.5291	0.0118	9.7442	5.8535	7.5567	7.5072	0.1211	6.0788	4.7846	0.4681	6.802	1.7191	2.6455	7.469	1.5045	7.1725	6.8245	6.726	6.3837	3.6534	2.9401	3.1366	2.4889	2.323	4.1405	7.7156	2.8536	2.6287	2.0796	2.2308	6.685	6.4654	5.2802	4.5485
TCGA-25-1630-01	4.5076	6.0702	4.1979	1.4638	4.1714	0.0201	5.4042	3.7116	0.3016	1.4774	7.72	2.4654	1.7916	1.8263	1.8938	8.1469	0.8466	6.5057	5.5446	6.53	6.1767	0.0362	1.8819	3.0032	0.7712	5.9603	2.1996	4.6953	6.8108	1.3678	7.1949	6.8334	6.5468	6.3594	4.2121	2.6156	0.6445	2.2298	2.2877	5.3251	7.23	5.7819	3.9435	2.9491	1.4123	7.6167	7.107	6.8172	5.3412
TCGA-20-0991-01	4.7452	5.3189	4.8572	0.933	4.3351	0.2016	4.7785	3.036	0.4362	0.6211	7.7171	2.6769	0.508	0.265	1.1989	6.1026	0.0408	4.4093	4.3677	4.7746	4.5604	0.0477	0.2831	2.0849	0.0986	7.1479	1.0162	4.0736	7.2598	1.6936	6.0349	6.9787	6.2345	6.4729	3.2779	2.4845	0.8929	1.3989	2.0731	4.2547	7.6729	1.5289	3.9902	3.1575	0.1564	5.0599	7.7999	6.4533	5.2565
TCGA-13-1505-01	4.2924	6.0778	4.8977	4.1306	3.3149	0.1601	4.7292	4.5625	0.4479	3.54	7.3617	3.2177	5.0336	3.3897	4.184	10.8349	2.7997	9.7599	5.914	6.3829	6.2166	0.3271	4.5352	5.0616	0.1762	6.3794	1.366	4.1359	6.8366	2.7328	5.8295	6.6725	6.2688	6.7058	3.6685	3.0555	0.9413	2.7898	1.9261	5.0453	6.4354	5.4275	3.3755	2.7671	1.2955	7.4145	7.6269	6.2541	4.7418
TCGA-09-2048-01	3.9214	5.1199	6.5976	3.456	3.5203	0.0748	4.8012	4.0463	0.276	0.0942	8.1144	3.4902	0.874	1.6545	1.1428	7.8185	2.5878	6.1157	5.6278	5.6919	5.0651	0.0106	0.7511	1.0859	0.6114	6.5518	1.5923	4.864	6.7281	1.7675	6.0042	7.2268	8.3255	6.5791	2.8295	1.0218	0.2144	2.9159	1.116	7.1777	6.9658	1.2247	4.5612	4.4144	0.8733	3.2432	8.3837	7.261	6.1862
TCGA-24-1560-01	4.9115	6.2474	5.4472	1.3835	2.9473	0.0335	5.4283	5.3162	0.4121	0.6841	7.0824	3.3902	0.2994	1.9391	1.2399	7.0999	0.4905	5.417	5.9802	5.4031	4.238	0.0053	0.2516	0.8493	0.5572	5.6664	1.6842	4.0256	8.9495	2.1449	6.7589	7.3776	7.2781	7.2184	3.8438	1.0099	3.2849	2.6246	1.3852	4.0783	7.3031	1.1692	3.6093	2.8778	0.4108	5.1686	5.7495	5.6125	5.9446
TCGA-30-1861-01	5.2849	5.6232	3.6047	3.9311	4.2706	0.1017	5.5113	4.2257	0.0128	3.9629	6.7091	1.1485	4.9758	2.5812	3.6505	12.3242	0.0359	10.8377	6.0702	9.4296	8.6782	3.3517	4.2323	5.6662	0.1088	5.6463	1.0868	3.1835	6.8322	2.0643	8.0189	7.1594	6.9567	5.5892	3.8988	2.929	2.2809	2.6554	2.3672	5.6272	6.8943	2.5343	1.7082	1.3792	0.4951	6.8523	7.5052	6.3664	5.194
TCGA-24-1417-01	4.0721	4.9298	4.5351	1.8669	2.8743	0.1616	5.0345	3.0714	0.1257	1.7858	7.3017	2.4465	3.5162	1.2305	2.5419	9.6059	0.0208	8.5754	6.1537	6.8787	6.6953	0.4045	3.495	3.6804	0.0719	7.797	1.9274	2.154	6.5988	3.5404	6.4663	7.4687	6.294	6.0982	4.29	2.8041	4.952	2.1621	3.8419	4.4419	7.7309	1.2953	4.163	1.3234	0.5133	6.5791	6.8518	6.6307	5.72
TCGA-13-1495-01	4.7686	5.2356	3.8385	0.7275	2.7819	0.1181	5.3949	2.817	0.0676	1.3177	7.0133	2.5841	2.3233	0.8725	1.86	9.2447	0.0692	7.2363	5.2341	6.5273	6.3797	0.724	2.1293	2.8964	0.0602	6.3095	0.6504	4.5343	6.8589	2.4476	6.4437	6.5444	7.1901	6.9874	4.0614	2.0235	3.2431	3.0636	2.0027	4.3093	7.3774	1.4443	2.6839	1.6005	0.2524	6.8915	8.223	5.7887	6.1826
TCGA-24-1555-01	5.5037	5.7887	4.2366	3.0519	3.9123	0.0498	5.5374	1.4313	0.3474	0.0778	7.8997	2.9899	0.7683	1.0996	0.8076	5.6022	0.2707	3.6523	4.4005	3.3497	2.9533	0.0178	0.4913	2.4948	0.242	6.7561	1.1008	3.3602	7.1686	2.8139	6.8354	8.2099	7.2247	6.4191	4.6801	1.8354	4.7234	1.9734	1.0042	3.5817	7.2281	6.7471	5.0697	1.1098	0.2751	6.6148	7.0392	6.2394	5.4947
TCGA-23-1023-01	4.731	5.8056	4.88405	2.36675	4.5036	0.05195	5.04585	3.5003	0.5335	2.038	7.38625	2.92785	2.90155	3.1973	2.8422	10.7779	0.2587	8.3462	6.6669	7.5439	7.3942	0.24855	2.7919	3.5618	4.09615	6.68325	1.39105	3.81925	7.54785	2.1715	6.08885	6.97665	5.5631	6.18305	3.47115	3.61465	2.99545	3.48625	1.9895	4.8208	6.4916	3.94975	3.9881	2.01165	2.68185	6.7577	7.59565	7.51655	5.35395
TCGA-30-1891-01	5.1242	5.4657	4.3641	3.9189	4.461	0.103	5.0743	2.2819	0.1573	3.6177	7.3254	2.4324	5.5228	1.4506	2.064	9.9156	0.0745	9.078	4.8904	5.8596	5.7325	0.0737	4.6121	5.2932	0.0748	6.9101	1.0948	2.9531	7.1347	2.1479	6.5475	8.2663	6.8735	5.5015	4.1952	2.3229	0.6567	2.7534	2.1245	4.4774	7.6456	0.7722	4.1457	2.4622	1.161	6.5893	7.5365	6.1636	5.3722
TCGA-29-2414-01	4.4936	5.2986	4.3915	2.7665	4.2751	0.0808	5.1158	2.7786	0.213	2.6593	7.2415	3.127	5.4914	2.2614	2.609	11.251	1.0035	9.2742	5.4021	7.6329	7.0298	0.7307	4.3366	3.1643	0.1104	6.827	1.0328	3.5984	6.2826	1.8502	7.5637	7.3923	6.1282	5.5351	3.3359	2.0314	3.701	1.9806	2.3102	4.7785	6.7837	1.4162	5.0596	2.2879	1.0779	7.2439	7.6727	5.3965	5.1739
TCGA-29-2414-02	5.0663	5.6245	4.5179	1.4491	4.398	0.1376	5.0471	2.895	0.3513	1.0714	7.3992	3.2506	1.8639	0.8956	1.229	7.5399	2.0438	6.1665	4.5813	5.3364	4.6382	0.3441	0.9267	2.7529	0.0984	6.6796	1.2774	3.9069	6.3911	2.2312	7.4467	7.2566	6.1891	5.7107	3.4719	2.2698	3.6933	1.5375	2.8434	4.9485	7.1954	0.3548	5.0037	2.2341	0.3054	6.8456	7.4344	5.211	5.4263
TCGA-24-1843-01	4.2387	5.5917	5.3112	0.7128	3.9459	0.1623	5.6186	3.9225	0.7898	0.3136	8.0708	2.5637	3.187	1.3901	1.4337	8.1168	0.088	5.875	5.0253	5.266	4.9671	0.0125	2.4715	3.5855	0.5159	7.4011	1.4285	4.9501	7.5695	2.093	6.9257	6.2148	6.968	6.1791	4.3879	2.4936	3.9736	2.1764	3.2382	6.419	6.4949	6.1794	3.6917	1.7591	1.2541	5.6845	8.3153	7.4733	5.8566
TCGA-24-1470-01	5.0622	5.9758	3.4812	1.1939	4.9283	0.7356	5.0046	2.7525	1.0139	1.1941	8.0348	1.889	0.9228	1.317	1.6459	8.5405	0.2026	7.1109	6.0404	5.6392	5.2463	0.3814	1.6647	2.7717	0.3476	6.6191	1.7506	4.105	6.8437	3.031	6.8568	6.3371	6.4032	6.49	4.1305	2.957	2.6016	1.4856	3.0035	3.5454	7.6666	5.6558	5.0337	1.4201	0.4876	7.7553	7.8329	6.9374	6.0126
TCGA-36-1580-01	4.7591	5.3505	4.3007	3.5977	3.9734	0.6095	5.2994	3.7878	0.0807	4.0387	6.8793	2.8014	5.604	2.3209	3.8228	11.0931	0.6223	9.6489	5.491	7.0478	6.6777	0.2063	5.0686	4.8528	0.3004	7.0559	2.1107	2.9339	6.8557	2.4231	6.4193	7.154	6.5856	6.5813	3.9026	3.1826	1.1661	2.6643	2.4699	3.811	7.091	2.7003	2.9691	3.1991	1.6332	5.9346	6.0296	4.696	4.9139
TCGA-13-0916-01	4.3672	5.9914	4.0082	3.2631	3.9842	0.0484	4.812	2.6674	0.4576	1.0146	8.1765	2.4584	0.0404	0.7132	0.8999	6.8225	0.4853	5.043	6.3349	5.8113	5.6769	0.0922	0.1442	1.0528	0.1233	6.4623	0.9151	4.4675	7.4465	2.1946	6.1832	5.1648	7.2563	7.0064	3.5922	1.6951	1.035	3.4406	2.7932	5.4309	7.3277	6.0911	3.1259	1.0863	0.2879	6.6879	8.1116	6.3561	5.2501
TCGA-20-1684-01	3.7948	6.5765	5.6919	0.321	3.2408	0.0264	5.0376	1.8119	0.1735	0.387	7.7039	2.6502	2.0111	2.7644	1.269	7.4481	1.0176	6.2365	4.8175	5.0583	4.3544	0.0101	1.591	2.1852	0.203	7.3037	2.2514	5.4046	7.0068	3.1573	7.0828	8.3525	7.2921	6.9632	3.3269	1.5605	4.0302	4.1781	2.708	5.6911	6.7955	4.988	3.0441	2.1027	0.8065	7.0422	6.913	5.6327	5.4551
TCGA-13-1488-01	5.4704	5.3472	4.2851	1.3985	5.3516	0.5545	4.9559	3.954	0.2961	1.7913	8.1117	3.2109	2.4804	1.1627	1.8401	8.5132	0.047	7.1309	5.5862	5.7452	5.3197	0.1325	1.948	2.6962	0.0955	5.51	1.3901	4.9067	6.6809	2.6462	7.0694	6.4639	6.8026	6.0419	4.6051	3.2523	2.8467	2.1146	3.5025	5.5079	8.7128	4.4539	3.1925	1.3377	0.8343	8.3997	7.9429	6.8559	6.1346
TCGA-61-2002-01	4.1931	5.8546	4.361	2.2713	3.4232	0.5075	5.9017	2.6481	0.5983	2.0656	7.5281	2.2375	3.41	1.9101	3.5614	11.0727	0.0287	9.4618	5.3668	7.7303	7.0686	0.5202	4.613	5.2493	0.051	6.0041	1.5805	3.6009	7.6239	3.323	7.1741	7.4388	7.2388	6.5919	3.3954	3.1303	0.8953	2.2547	2.6122	5.1011	7.4569	0.6169	2.8229	1.0371	0.5434	6.8201	7.6373	5.7937	5.6799
TCGA-29-1710-01	4.3169	5.2953	4.5514	2.0921	3.3432	0.2571	4.8762	3.4907	0.1194	2.3485	6.7048	3.0372	4.796	1.6078	3.4854	10.437	0.0355	8.9185	5.3363	6.4413	6.1175	0.7622	4.0556	5.0156	0	6.8799	2.1051	4.4715	6.7179	3.9223	6.8575	6.0776	6.7257	6.6568	4.317	2.7864	4.102	2.6352	3.6779	4.1777	7.3269	0.377	2.4787	1.4785	0.3786	6.3463	6.2155	4.619	5.0738
TCGA-10-0937-01	4.7051	5.3264	3.6251	2.9839	4.2071	0.1194	4.8429	2.7052	0.2156	0.0763	8.9105	2.536	0.881	1.2358	0.7622	7.9827	0.2038	6.0726	4.9073	5.5964	5.1465	0.0446	0.8391	1.7529	0.6871	6.2112	0.8718	4.1079	7.5076	2.1657	5.9024	7.6228	6.0726	5.3983	3.0549	2.4645	1.8839	2.6242	2.5193	5.398	8.538	6.4583	3.7606	3.2142	1.3661	5.5193	7.2434	7.8431	5.8839
TCGA-09-1665-01	6.691	6.8067	5.0503	0.3155	4.7489	0.4111	4.3987	3.8683	0.1142	0.3636	7.892	3.466	2.49	0.8388	1.3965	7.7797	0.1082	6.4402	4.3868	5.202	4.8584	0.1045	1.4319	2.2069	0.6066	6.4417	1.227	4.6355	6.8464	2.4338	6.612	6.69	6.4314	6.5074	4.5705	1.8924	0.567	2.9057	3.011	4.8052	7.8651	0.6012	3.6831	1.7407	1.1298	7.1475	7.552	6.4929	4.7987
TCGA-61-1740-01	4.9274	5.4339	3.7804	0.7948	4.5093	0.0279	5.3316	3.1298	0.089	2.0473	6.9798	2.597	3.0089	1.3134	1.8418	8.7166	0.0236	6.967	6.06	5.2083	5.0898	0.0751	2.7006	4.7779	3.3688	5.7647	1.6765	3.6646	7.5327	2.0086	6.5428	7.1132	6.0408	6.7492	4.7266	3.1344	0.8624	1.8686	2.6191	3.8782	6.9035	6.6445	4.0274	1.118	0.8522	7.6733	7.7961	7.7416	5.358
TCGA-61-1900-01	5.3005	5.946	4.1472	2.0459	3.9105	0	4.3456	3.6708	0.6446	1.3416	7.9397	1.7911	0.5369	2.0077	1.6565	8.9326	2.0064	6.9526	6.1782	6.9242	5.8252	0.0813	1.2833	2.7075	1.2386	6.3404	2.0242	3.4142	6.7701	3.7202	6.2537	5.5428	6.7037	6.778	4.9447	1.795	4.6839	3.2124	2.1303	5.9011	7.9769	6.1846	5.0635	4.5301	1.1104	6.1677	7.9707	7.3713	4.8449
TCGA-13-1499-01	4.1919	5.4971	4.3523	2.8683	4.7477	0.2998	5.0233	4.1438	0.1307	2.8212	8.3806	3.2296	4.2944	2.7933	3.5966	11.0134	3.0089	9.5582	6.3582	7.062	6.7455	0.5836	3.5111	4.8991	0.4304	6.1889	0.8934	4.7453	6.7853	2.1371	6.5994	6.7453	6.2039	6.2474	3.1832	3.5897	1.9692	2.6746	2.6067	5.7278	6.4629	5.3813	4.9228	2.747	1.8296	7.4936	7.6541	7.2574	5.6379
TCGA-29-1781-01	4.8127	6.299	4.7529	1.4675	3.2026	0.2642	4.2267	3.6753	0.3885	0.4761	8.2797	1.9393	1.8691	0.6959	1.7101	6.2434	0.5355	5.3865	5.562	5.293	4.6798	0.0895	1.0737	3.7334	0.1787	7.1019	1.6832	3.381	7.9299	2.2785	6.3534	7.7508	7.0023	6.3144	3.5043	2.7137	2.5901	1.1433	2.3677	5.0793	7.3794	5.4833	4.9726	2.3047	0.3803	6.6009	7.4751	6.863	5.6473
TCGA-24-1616-01	4.0755	5.3664	3.9292	2.5085	3.1732	0.1217	6.0378	4.0816	0.0386	0.1454	7.7481	1.9765	0.5032	1.5459	1.6026	7.0341	1.3772	4.8711	4.3377	5.583	4.6039	0.0098	0.9157	0.9514	0.6886	7.5631	1.329	4.0595	7.4285	2.6854	6.1987	6.6368	5.7794	6.981	4.692	1.1893	3.6439	3.4763	1.3188	4.0613	8.3473	6.769	4.615	3.6307	0.718	6.478	7.0589	5.9022	4.444
TCGA-29-2427-01	4.4616	5.4322	5.2165	2.0866	4.9634	0.1037	5.4025	4.0593	0.3317	2.7289	8.1922	2.1284	3.7948	2.0711	2.4314	9.546	0	7.8652	5.1497	6.052	5.7212	0.0782	3.0875	3.3936	0.0911	6.0706	1.4426	4.0362	6.1715	1.1775	6.7916	7.3648	6.7506	6.1624	3.3385	4.5542	5.6614	1.5055	3.2687	3.6122	7.824	3.6347	3.0488	1.7188	0.6538	7.0049	7.3755	6.3385	5.9385
TCGA-25-1870-01	4.1491	5.7871	5.0193	1.1835	2.6945	0.4512	4.8904	3.0081	1.9043	0.5168	6.4937	3.2805	1.292	2.5641	1.9773	8.5109	1.0129	6.7572	5.4291	6.0127	5.4612	0.6111	1.7237	3.5658	0.4501	6.5052	1.7965	4.6655	6.6425	3.1121	6.6858	7.136	6.7487	7.0554	4.2607	2.5532	1.9602	2.4796	1.6818	3.7427	7.2915	0.8666	4.7024	2.6327	1.036	6.0522	7.1897	4.6556	5.0763
TCGA-29-2425-01	4.5035	5.2631	4.9698	1.202	3.1949	0.1122	5.0122	2.1191	0.2126	1.9502	7.4077	3.2966	1.968	1.0009	1.142	7.7957	0.0772	6.5456	6.4817	6.1715	5.4051	0.0539	1.394	1.4402	0	6.2082	1.3506	3.8135	6.4878	2.0882	8.3123	8.9843	6.7323	6.3216	3.4937	1.7639	3.1623	1.435	1.0504	5.6518	7.0712	5.0715	4.507	2.3818	0.3868	6.6506	7.0755	6.6687	5.1148
TCGA-57-1583-01	4.1049	5.5155	4.1992	0.5501	3.2599	0.091	5.3304	0.9682	0.0166	2.0616	7.7075	3.0369	2.3813	1.2046	1.5987	9.3979	0.49	7.7799	6.1762	6.0909	5.7357	0.236	2.1901	2.2359	0.3345	6.8238	1.1485	3.3752	8.0606	2.4419	7.1988	6.5671	6.0128	7.3331	3.5119	2.1774	3.88	3.2725	1.8409	3.6415	7.4455	6.2289	5.3731	3.8646	0.7002	7.4193	7.2543	6.1237	4.9282
TCGA-13-0886-01	5.089	4.9866	4.9372	2.4039	3.6964	1.0682	5.1744	3.7884	0.2666	3.2123	7.599	3.2073	4.2917	2.4139	3.7815	11.1509	0.046	9.4506	6.7095	7.5099	7.2873	0.8224	3.5564	3.9912	0.2962	6.4853	1.5967	4.6951	7.3403	1.5435	6.5255	6.2365	7.0754	6.9443	3.3709	3.6852	1.5889	2.7162	2.9607	4.8085	7.5566	5.9037	4.3807	1.6352	1.8295	5.4647	6.5558	6.9427	6.1548
TCGA-25-1625-01	5.3638	5.2766	3.9802	2.0109	4.1498	0.085	5.4239	4.3109	0.2154	0.567	7.2727	1.3615	2.3913	3.7417	3.3574	9.1825	1.2344	7.0028	5.0087	6.6588	6.3185	0.1253	2.9337	3.9388	2.1522	6.7033	2.3844	2.1961	6.7977	0.7198	7.5953	8.1874	6.8287	5.4254	3.9639	2.8684	2.9566	1.665	2.1169	2.5276	7.4236	0.4192	2.7272	1.9175	3.7729	7.2019	6.2601	5.5937	6.3517
TCGA-24-2288-01	4.0775	5.3386	3.7975	1.9434	3.0989	0.3533	4.117	2.6014	0.2902	1.3007	7.0363	2.1644	3.5285	1.4894	2.3633	9.9399	0.0377	8.0484	6.4531	7.0489	6.4982	0.4632	3.6334	4.2865	0.149	5.7785	1.8008	3.5261	6.7682	2.2174	6.6923	6.0407	5.8422	5.491	4.5581	3.1744	5.5979	2.6242	2.6859	3.9065	6.8568	4.0215	3.8974	2.7205	0.6375	7.467	7.3422	5.6639	5.6017
TCGA-25-1312-01	3.8213	5.5394	3.8611	0.9224	3.2335	0.0538	5.4008	4.2455	1.2862	0.1598	7.4631	2.3207	1.0396	2.5491	2.4134	8.0188	1.1215	6.1199	7.0056	6.7691	4.945	0.0884	2.1349	1.4016	0.7965	7.2984	2.0501	3.9108	6.2065	3.1493	6.691	6.8899	6.6706	6.4141	3.938	1.8757	1.7885	4.3256	1.7997	4.6882	7.5628	1.0196	3.7192	2.0878	1.124	5.0412	6.6392	6.2387	5.2033
TCGA-10-0926-01	4.5674	5.5641	4.1485	1.1897	4.783	0.0478	5.2294	4.8526	0.149	1.0298	7.9403	2.9625	1.175	0.7946	1.9409	9.0307	2.3576	7.21	6.5442	5.793	6.0396	0.07	2.0398	2.417	0.1401	8.0612	0.5974	2.9875	7.0346	1.6753	6.9137	6.8549	6.987	7.085	3.1143	2.6649	1.7248	4.0119	1.1045	5.2418	7.3881	4.9394	4.386	3.2268	0.497	6.926	8.0225	6.4741	6.1444
TCGA-13-1482-01	4.4433	5.3846	4.7012	0.9568	5.1339	1.0918	5.7677	3.2358	0.1336	1.3262	6.595	3.4472	3.8731	1.4612	2.1379	10.4144	0.0587	8.7095	5.3871	7.2674	6.7179	0.4525	2.4946	2.5534	1.15	7.3676	1.2276	4.0933	7.8923	2.1564	5.9623	6.7788	5.4051	5.4419	3.6723	2.2366	1.7711	3.66	3.084	4.5501	8.8387	0.3597	4.5198	2.2398	0.3537	7.1516	7.5539	5.9919	6.5768
TCGA-31-1956-01	4.5512	5.1417	5.123	2.6629	3.3187	0.6161	4.65	4.0927	0.6335	2.6478	7.122	2.4091	4.9029	1.2001	2.7238	10.7254	0	9.597	6.3922	8.2003	7.4151	1.2653	4.1598	5.1415	0.0682	6.451	1.7195	3.622	6.7892	2.3925	6.8449	7.4213	6.5978	6.1783	3.8683	3.8233	0.9974	1.7855	3.1962	4.3671	7.6944	4.4604	3.3107	1.8658	1.0012	7.7995	7.9329	6.1052	5.2577
TCGA-13-0730-01	4.8035	4.661	4.3635	3.0644	4.6838	0.4891	5.8574	4.0445	0.2367	4.7764	6.5671	3.5342	0.0737	3.5467	3.3852	9.8274	5.3065	8.6237	7.4413	4.3912	5.2241	0.6891	1.3084	4.8474	0.6223	5.9449	0.8407	4.4174	7.4542	1.7626	6.2231	6.53	6.9285	7.1954	3.4518	2.2801	2.3474	4.525	2.6703	6.1974	5.9994	1.5646	5.1933	4.8396	0.1021	6.8476	7.9168	6.4207	5.4498
TCGA-04-1519-01	4.2306	5.8637	4.899	0.2165	5.9007	0.399	5.8666	2.6463	0.3345	0.0661	7.9166	4.1677	0.5434	4.3577	1.41	6.968	1.8097	4.3596	4.0266	5.1005	3.7295	0.037	0.8167	0.838	1.5325	7.1131	1.4931	2.9662	8.0895	2.8063	6.5373	7.0522	6.7129	7.044	3.9961	1.33	3.5297	1.5515	0.8121	4.7128	7.6201	1.5638	4.6442	2.9865	0.3064	8.374	8.3337	6.2367	4.5717
TCGA-61-1737-01	4.4748	5.3247	4.3617	2.626	4.4437	0.2474	4.7258	4.4383	0.4205	2.8649	7.3001	2.4961	4.5225	1.5212	3.6607	11.959	0.1782	10.4347	6.7533	8.9473	8.2553	1.3025	3.5922	4.0368	0.0839	6.4501	1.4705	4.3307	5.8699	2.0659	6.0943	7.004	6.1674	6.5025	4.8051	3.5936	2.8624	3.3405	3.2128	4.9624	7.6091	5.4559	2.8602	4.6218	0.3238	5.8519	7.3277	6.817	5.8623
TCGA-61-2104-01	4.384	5.6494	4.031	1.7372	3.6855	0.3671	5.947	3.1657	0.0793	0.505	6.903	2.6048	2.2583	2.6918	2.3865	8.6864	1.1141	7.0179	5.4187	5.9029	5.3423	0.0276	2.6416	2.6474	0.3103	6.8308	1.9598	3.5882	6.3259	3.234	6.6179	6.2008	6.2072	5.5145	4.2775	2.7078	2.1217	3.3364	2.2485	3.3842	7.7965	1.1021	3.8515	1.8606	1.3247	7.5199	7.0457	5.5281	5.3903
TCGA-13-0801-01	5.1569	6.1829	4.1648	0.2113	3.7441	0.0199	4.4025	2.6908	0.0433	0.2933	7.9607	2.1506	0.8886	0.8111	1.2805	6.5399	0.0078	4.4185	4.8645	4.2986	4.4359	0.0056	0.9536	2.7037	0.1496	6.5268	1.0492	3.8529	7.5302	1.4302	6.4284	6.5608	7.2951	6.1398	2.9746	1.8047	2.5887	0.6699	2.2952	3.857	7.5044	7.4264	3.9826	2.6349	1.1414	7.1366	8.4938	7.0551	5.2611
TCGA-13-0888-01	3.4635	5.7611	4.7124	1.0459	4.4563	0.211	4.7602	3.9279	0.5906	0.8678	7.2695	2.8556	2.5221	2.1727	2.1493	9.0743	5.5237	7.693	6.1144	6.0692	6.166	0.0344	2.1496	1.2521	1.5234	6.0541	0.8748	3.8992	5.7616	2.6958	6.2367	5.7453	6.5208	6.8737	3.4591	1.9927	0.1178	2.8969	1.9812	5.1423	6.6294	4.5198	4.9932	3.0516	2.024	6.1342	7.6459	6.2772	5.5535
TCGA-10-0934-01	5.5599	4.379	4.7328	0.9528	7.3486	0.6238	5.2454	2.8961	0.0549	0.0503	7.6872	2.9561	0	0.3956	0.6778	5.3684	0.4034	3.8898	5.1294	6.3253	3.0787	0.0088	0.0146	0.3092	0.8291	5.8429	1.8515	4.1452	7.7485	2.4994	7.6996	6.5727	7.1488	7.3026	2.773	1.5924	0.5187	1.3211	1.5997	2.0131	8.6307	5.8858	2.1919	3.9183	0.2311	2.5429	6.5853	7.2502	5.7001
TCGA-29-1696-01	4.445	5.7829	5.6644	3.4264	3.6551	0.1591	4.036	2.4132	0.2365	0.4342	7.9111	3.2116	0.467	0.4951	0.8237	5.8206	0.184	4.7727	4.1968	3.83	3.0392	0	0.8299	0.8919	0.5197	6.8083	1.5323	2.0935	7.4449	2.0806	6.0233	8.4657	6.8664	6.754	3.7985	1.6857	0.6836	3.1162	2.0879	4.6145	7.6188	4.9023	3.7694	1.9293	0.5385	6.7271	7.2073	5.1996	4.6171
TCGA-04-1536-01	4.7424	6.1309	3.2668	0.8188	4.3844	0	5.5748	2.5889	0.1234	0.3612	9.0973	1.8642	2.5667	1.6759	1.6798	7.169	0.1296	5.529	4.5043	6.188	5.0633	0.0344	1.3713	1.9535	1.1449	6.834	0.8411	3.6164	7.7955	1.5197	6.322	6.0542	6.6197	6.4884	3.7825	2.3163	4.4954	3.4144	1.5103	5.3978	8.7753	1.3116	3.9724	3.7104	2.1173	6.1805	7.4805	6.7572	6.3129
TCGA-23-1027-01	4.5577	5.8275	5.0916	1.4889	4.9578	0.2541	4.4743	1.7497	0.0266	0.6576	8.5927	2.4113	2.5088	0.6425	2.614	10.5482	0.0496	8.7206	6.3	7.6111	7.2263	0.611	2.3299	2.5137	0.4745	6.012	0.805	3.601	6.2965	1.8516	6.8387	7.5784	6.1143	5.6533	3.3532	2.9943	1.6884	2.4615	1.643	4.1025	7.7298	5.2204	2.7748	1.6408	0.4319	7.7105	7.9068	7.2873	4.5647
TCGA-04-1651-01	5.2179	4.8756	3.0554	1.0328	4.9248	0.0013	5.3683	3.3046	0.4093	0.1879	7.89	2.2001	0.2415	1.0271	0.8565	6.3634	0.4278	4.6142	4.9298	5.7395	4.4507	0.0058	0.6583	1.0228	4.9118	6.9357	0.8864	1.61	6.6994	1.2894	5.936	6.2971	5.7002	6.0785	2.8012	4.3179	0.4194	2.7038	2.1789	2.9538	8.0227	0.6329	3.5088	1.9051	0.2585	7.7139	7.0776	7.4367	6.3325
TCGA-57-1994-01	3.9168	5.7436	4.843	0.8565	3.0925	0.5669	4.9856	3.706	0.2726	0.4863	7.2461	2.2445	0.944	2.2203	2.2147	7.853	0.8462	5.6622	5.0624	6.0426	5.0559	0.0638	1.5492	3.0025	0.555	6.1827	2.0819	4.6632	6.0427	3.8674	6.1823	5.9175	6.1233	6.5951	4.6265	1.6149	2.55	3.01	2.4078	4.712	6.1176	0.9327	4.0902	1.5696	0.531	7.2104	7.6741	6.4186	4.9518
TCGA-25-2399-01	4.5269	5.5088	4.8222	2.624	3.2641	0.2876	5.3477	3.0014	0.3738	1.9833	7.0048	3.0521	2.6993	1.6188	3.3103	10.6309	0.0807	9.0683	5.8705	7.5712	6.9179	1.7471	3.2702	3.1971	0.6768	8.3818	1.6154	3.8596	6.4203	2.8037	6.2684	6.8272	6.4897	6.1534	3.7594	2.5677	3.5947	2.4186	2.3098	5.208	6.9306	5.4241	4.1546	1.6934	0.269	6.7143	7.4178	6.098	5.2806
TCGA-13-0760-01	5.2369	5.1336	4.262	0.1648	4.602	0.0558	4.9907	2.3318	0.024	0.9552	8.6831	2.2662	1.0761	0.4419	1.1056	7.351	0.0095	5.4332	6.2584	4.919	4.5022	0.057	0.8055	1.8885	0.0652	6.5407	0.7212	5.0301	6.7019	1.9289	7.1585	6.2641	6.1086	5.5134	3.7815	1.6236	2.1623	0.2729	1.9841	4.2651	7.5594	0.5933	3.3105	0.4896	0.0524	7.4693	8.0874	6.1369	6.3929
TCGA-13-0911-01	5.1782	5.5227	4.7105	1.7858	4.2384	0.3713	4.5772	1.895	0.1328	1.5363	8.3144	2.1424	3.7635	0.9177	3.1937	10.0098	0.0433	7.9954	6.2846	6.8216	6.9921	0.2477	2.9376	4.1249	0.2595	6.9572	0.6934	3.4831	7.0211	1.6505	6.5537	5.7291	7.0707	6.1476	3.8614	4.8225	3.2954	1.8275	2.2128	3.9977	7.0665	5.0905	3.6686	2.5431	0.8528	7.4363	8.5953	6.8566	5.3087
TCGA-36-1577-01	4.9533	5.5798	4.9719	1.7101	3.9117	0.0631	4.7835	5.228	0.3004	1.7729	7.9526	2.387	1.3454	1.3209	2.7579	8.3045	4.1203	7.0419	6.0417	6.9141	6.0286	0.0112	1.2742	1.6115	0.6435	7.2821	2.64	4.8981	7.0962	2.2393	6.4788	7.1898	8.5536	6.9649	4.0838	1.8389	1.9967	2.5364	2.4724	7.7692	6.9712	1.7432	5.0095	5.4704	1.3572	5.7024	6.2573	6.2293	5.3605
TCGA-36-1576-01	4.3162	5.2099	4.3854	2.6418	3.8471	0.3008	4.842	3.6442	0.4791	3.1392	7.9833	2.4992	6.4734	1.9821	3.5112	11.4145	0.3581	9.914	7.4925	7.6474	7.468	0.1809	5.2528	5.6694	0.1342	5.7146	2.3951	4.1433	6.5712	2.1538	6.5027	6.7581	6.3572	6.1654	4.2486	4.2056	1.9133	2.3959	2.5779	4.8881	6.4482	5.4189	3.281	2.8799	1.702	7.1055	7.1379	6.7127	5.2731
TCGA-61-1725-01	3.6554	5.8793	4.3497	2.3805	3.4066	0.6914	5.2569	2.4492	0.2755	2.2627	8.291	2.1781	4.191	1.0705	1.6976	9.166	0.1559	8.2313	5.1521	6.1882	5.5109	0.3012	2.8304	3.3812	0.4687	7.3296	1.031	3.3997	7.4833	1.8017	6.4619	8.5184	7.5225	6.8952	3.3864	2.6561	1.9245	2.1514	2.2244	5.5813	8.3792	0.2794	2.8039	2.6279	0.7077	5.8675	7.1912	5.7925	6.5944
TCGA-13-1403-01	5.0986	5.6801	4.1542	1.9067	2.8918	0.1972	5.6365	1.39	0.1393	1.6164	7.8176	2.3685	2.4152	1.0753	1.9002	9.951	0.0142	8.1865	6.3197	7.4928	6.703	0.3517	2.3421	2.7296	0.8303	6.5787	2.1587	4.3914	6.6783	2.5413	7.0718	7.0774	6.6803	6.1891	4.3688	2.3073	4.3922	1.0109	1.5951	4.4493	7.087	0.6521	3.8541	1.1989	0.1648	7.1949	7.1459	6.0221	5.7207
TCGA-24-1431-01	5.0801	5.5161	4.3096	0.5365	3.3926	0.1579	5.0839	1.8192	0.0297	1.8166	7.5198	2.6113	1.9069	1.8128	1.5447	8.4935	1.7963	6.9233	5.0652	4.843	4.5752	0.4323	1.6777	2.7981	0.0404	6.1736	0.9535	3.7926	6.2827	2.3697	7.8005	7.2017	7.2708	5.8802	3.9938	1.4033	5.6211	2.1684	1.6778	3.2548	8.2421	1.0896	2.8737	0.9355	0.2953	5.8919	6.3884	6.4819	5.4945
TCGA-23-1110-01	4.4022	5.595	4.4784	1.0525	3.6208	0.0885	4.178	2.0104	0.8494	0.0696	9.0547	3.1824	0.6933	1.2131	0.861	7.3695	1.6984	6.7747	5.0879	5.1482	4.6628	0.0255	1.175	3.475	1.349	6.8703	1.2999	5.2418	7.4135	2.0747	6.6338	6.7706	6.698	6.2199	3.7536	1.8359	6.0096	2.7656	1.8779	4.4172	7.1125	5.5237	3.0511	0.9392	0.2426	5.4662	8.8987	7.8878	6.2509
TCGA-24-2262-01	3.7877	5.849	4.8613	0.8341	3.56	0.0963	5.8163	2.9398	0.0032	2.4035	7.7593	3.0039	1.6752	2.2376	2.2512	8.6003	0.0257	7.5633	6.9381	5.644	5.7917	0.4337	2.4062	2.812	0.0842	6.903	1.5975	4.5153	5.9764	2.8823	5.7278	6.6121	6.8439	6.8812	3.8696	3.4499	3.3923	3.343	3.377	2.0959	6.5936	4.0761	1.9074	0.705	1.3792	6.4562	7.5926	6.7936	5.6511
TCGA-29-1784-01	4.7188	6.342	4.6966	0.6528	3.5965	0.247	5.0487	4.208	0.0249	0.3954	7.7546	2.4151	1.2238	1.0029	0.8982	5.9046	0.0832	4.3723	4.5945	4.402	3.7679	0.0142	1.1257	2.6324	0.5114	6.3252	1.8244	3.6795	8.531	2.1506	7.1693	7.6609	8.1527	6.9013	4.083	2.5453	3.7749	1.1926	2.1821	5.1467	8.0999	1.5076	4.6237	3.7752	0.5455	7.6604	7.8175	6.1688	6.0025
TCGA-29-1777-01	3.9191	5.3694	4.7431	1.8617	3.3466	0.3986	4.7426	2.3969	0.2621	3.3578	8.2325	2.5962	4.975	0.5407	1.9873	9.0562	0.0089	8.1589	5.0694	5.719	5.5179	0.2506	3.6102	3.7484	0.0566	6.4271	1.2975	4.428	6.9523	2.0074	7.0628	7.7293	7.2315	6.5612	3.2559	2.1534	3.5	2.3984	3.0083	6.0252	8.713	0.7962	3.4782	4.0199	1.3766	6.2988	7.1562	5.6853	5.6689
TCGA-09-1661-01	4.1335	5.0692	4.4446	1.0251	3.0007	0.0802	5.3109	3.383	0.0259	1.1652	8.4586	3.1107	3.399	2.0387	1.4764	9.1895	0.6823	6.7902	6.169	5.9028	6.1716	0.0016	1.6489	2.7792	0.1827	5.5335	1.2304	3.3736	6.2527	1.9675	6.019	6.6195	6.3571	7.3638	3.5011	1.9594	0.0446	1.3175	1.3793	4.8265	7.9129	0.4613	4.0196	3.1219	1.5068	7.2328	7.1258	6.3654	4.7986
TCGA-36-1571-01	4.2491	5.3805	3.9529	0.9154	2.9122	0.0242	5.2591	2.7289	1.2227	0.4691	7.2443	2.1948	1.6196	2.8788	1.5554	8.4771	1.5606	6.4261	6.2905	5.6538	4.9621	0.0142	1.6419	0.7009	0.5462	5.8317	1.5711	3.6276	7.1757	1.725	6.3823	7.1362	6.5074	6.9597	3.7543	1.5606	3.1065	1.9974	1.243	5.3105	6.9914	1.1059	3.4675	1.254	1.1026	6.6478	6.129	5.0339	5.8676
TCGA-13-1511-01	4.1067	5.6331	3.9456	1.7285	3.1207	0.0719	6.0386	5.0032	0.0212	2.4047	7.1605	2.4466	3.2628	0.6309	2.303	10.7444	0.0446	8.9363	6.791	7.5337	7.0578	1.2063	2.8494	5.2879	0.1231	6.2278	2.0109	5.0381	6.3133	2.003	6.524	6.8309	6.3159	6.0883	3.7152	4.2623	4.9747	2.427	2.3972	3.2641	6.9549	6.1357	3.9844	1.3934	0.3042	7.8836	6.4181	5.9696	5.8656
TCGA-25-2392-01	5.1044	5.177	4.3493	3.1581	3.5044	0.2378	4.8288	2.0871	0.3566	0.42	6.6606	2.0236	2.4956	1.0302	1.5552	7.8903	0.2589	5.9696	4.5749	5.7131	5.0568	0.0328	1.7493	1.2331	0.7213	6.3153	1.3167	3.6207	6.9364	1.9389	6.9653	7.2811	6.7154	7.5196	3.8616	3.9784	2.9192	2.0354	3.1282	3.9774	6.8947	5.2209	5.0715	2.5624	0.7079	6.9141	6.9154	5.6541	5.2657
TCGA-29-1701-01	4.1379	6.1679	5.6076	1.1321	3.7188	0.7366	4.5325	3.294	0.5366	2.344	8.6448	3.6592	2.7494	0.979	1.5472	8.9264	0	8.4384	4.4316	5.1643	4.7808	0.2069	2.5079	3.8356	0.5429	5.8627	1.4305	4.6059	7.367	1.4579	6.2768	7.516	7.3794	6.885	3.7364	1.9765	4.4386	2.5919	2.503	5.8357	6.3041	4.3322	3.0677	2.8158	0.9968	5.277	7.1348	8.4031	5.6949
TCGA-24-1846-01	4.1149	4.4305	4.223	1.4315	3.0688	0.4489	4.9414	1.5646	0.2131	0.8627	8.1253	2.5786	3.6581	1.8396	3.362	9.5767	0.0135	7.9938	5.7685	5.9976	5.5304	0.391	3.0626	3.6787	0.1342	6.891	1.1075	5.7119	6.9266	2.4171	6.5525	8.0017	6.8749	7.1756	3.9653	2.3038	2.188	0.6774	2.6929	4.69	7.2769	0.4661	3.7455	0.8785	0.0779	6.7463	7.2991	5.9013	6.0843
TCGA-24-2027-01	3.977	5.9925	4.1832	1.8403	4.933	0.065	5.2021	3.7806	0.773	0.3632	8.0506	2.1742	0.2851	2.1213	1.5382	9.0078	4.1621	6.8349	6.3801	7.045	6.0066	0.0478	0.9695	2.1945	8.7151	7.609	3.0373	4.393	7.2211	3.1188	6.4754	6.4666	5.8664	5.6839	3.9816	1.4513	2.838	3.3729	1.5587	6.0719	6.4336	4.7344	3.6245	2.9239	1.2248	7.4968	8.2933	8.0685	4.9708
TCGA-09-0366-01	5.4253	6.5541	4.5976	0.3139	4.3844	0.126	4.3718	3.1447	0.8624	0.0512	7.2166	3.013	0.5515	0.6184	2.8669	6.1401	0.3639	3.5518	4.088	6.2859	5.7951	0.0228	1.023	1.5585	0.0853	5.5315	1.3403	4.8522	6.3783	2.527	5.6291	5.7866	6.8406	7.3389	3.7085	3.5986	0.2438	2.7371	2.6142	3.5886	7.0986	6.5145	4.818	2.9258	0.7495	6.3235	8.0356	5.4802	5.664
TCGA-24-1850-01	4.9698	6.0342	4.9289	2.1072	4.344	0.6791	5.1766	5.798	1.2315	0.6145	7.507	2.7111	3.7318	2.2249	2.9679	10.6493	0.0461	8.7048	6.3689	8.1778	7.3778	0.2489	4.1295	4.9247	0.2115	7.5584	1.8173	4.3292	6.6166	2.1558	6.3934	5.5647	6.3793	6.476	3.9368	2.0554	5.4332	3.9376	2.8228	5.1549	6.6808	2.3364	3.8237	4.0979	0.2739	6.8644	7.0584	7.1697	6.1162
TCGA-09-2045-01	5.2087	5.7917	4.4434	2.2455	4.9785	0.3798	4.6029	2.6991	0.218	0.2345	7.0039	2.822	1.0159	1.8099	1.2298	8.3291	0.6431	6.449	5.6919	6.3287	5.3796	0.5671	1.4739	2.1213	0.6287	6.0028	2.2367	3.3764	7.1679	1.784	5.9894	6.219	6.5758	7.288	3.5926	2.1239	2.8777	2.1817	2.3689	4.4458	7.9461	0.3064	3.6755	2.4689	0.4984	7.0847	7.2551	5.6649	4.5962
TCGA-25-1316-01	3.7606	5.1242	4.4475	2.5024	2.7173	0	5.3564	3.9229	0.3928	1.7516	7.4167	3.2224	0.0944	2.2219	1.9247	7.587	0.4213	5.0321	5.8636	6.3432	6.339	0.0096	0.8184	1.8185	0	5.4241	1.9671	3.7838	6.2605	1.5564	7.4279	7.9163	6.1573	6.9711	3.5949	0.9867	0.1502	3.0827	2.2556	6.1685	6.6125	4.9735	3.3688	2.855	0.077	8.442	7.6695	6.3271	6.3414
TCGA-61-1733-01	3.276	5.8676	4.7174	3.1081	2.7945	0.2209	4.7521	2.9192	0.7539	1.4113	7.1972	2.8735	3.1903	1.8227	2.7554	10.0332	0.1668	8.5106	6.1121	6.9815	6.2853	0.878	4.0018	4.9117	0.0546	6.3742	0.958	3.0566	6.6685	3.0666	5.3514	5.5998	6.8798	7.3181	4.296	2.0581	1.7366	3.6298	2.1104	5.6225	7.2	0.5941	3.9952	4.6142	0	6.3759	8.6402	5.4091	5.0643
TCGA-59-2348-01	4.6003	5.3138	4.5352	0.6543	3.9352	0.0106	6.5327	2.1046	0.0689	2.5529	6.1886	3.1895	1.8516	1.8504	2.69	8.7254	0.0042	7.5489	6.0222	5.4693	5.0122	0.0492	2.3839	2.9991	0.1066	7.756	1.8174	3.1696	7.3047	2.0863	6.6528	5.9182	6.0302	5.9654	4.174	3.1376	2.3064	3.1495	2.6623	3.7972	7.21	0.4133	2.7972	1.639	0.2936	5.7029	6.5122	5.7688	4.6297
TCGA-36-1570-01	5.156	5.5473	4.2308	0.9134	4.4998	0.525	4.6936	3.1152	0.5452	0.2961	7.6818	2.0388	0.724	1.774	1.0279	8.1303	1.708	6.0855	5.6742	5.7684	4.6565	0.0808	0.9538	1.339	0.8604	7.507	2.2621	4.2419	7.6679	2.7611	7.3296	7.8508	6.939	6.6476	4.3581	1.6076	4.5359	2.3109	2.4178	4.9244	7.1737	5.2394	3.3833	1.1509	0.5871	5.9383	6.279	6.4741	5.7946
TCGA-61-2095-01	5.049	5.4052	4.41	2.8399	3.7363	1.282	5.5093	4.0219	0.1722	0.4174	6.06	3.1728	3.5881	3.1579	3.6205	11.0576	2.49	8.6674	6.7281	8.4053	7.9473	0.0589	3.8064	1.7891	1.3728	5.6	2.1695	4.3256	5.8283	2.2574	7.2719	7.315	6.2835	5.9623	3.4334	3.2108	0.3629	2.6025	2.2781	3.8151	6.6675	4.5199	4.1031	2.0956	2.1018	7.1648	6.4686	5.1597	5.0604
TCGA-13-0897-01	4.6415	5.5044	4.6595	1.2649	6.1905	0.4213	4.2462	1.9835	0.0696	1.0573	7.7451	2.3915	2.5651	0.3202	1.9064	10.5588	0.0442	8.4836	5.3578	8.2886	7.7549	2.019	2.3501	2.1656	0.3136	6.7852	2.0014	3.9743	6.0514	1.4167	6.1186	6.9911	6.9612	6.3177	4.179	2.3329	0.6852	1.6684	3.3168	3.9948	7.5295	0.32	1.4785	1.3383	0.0766	7.483	8.0312	7.3666	6.1657
TCGA-24-1103-01	3.9601	5.7353	3.6766	1.536	4.0715	0	4.7918	1.8715	1.418	0.2455	8.4327	1.8967	0.7046	2.3507	0.6731	7.097	0.8572	5.2475	5.4724	5.7216	4.065	0.0155	0.6312	2.3695	7.0302	6.9728	1.4616	3.6904	7.2823	2.1701	5.9622	6.5397	5.7077	6.6767	4.0969	2.2359	4.8413	3.1549	1.3273	4.331	7.814	2.1313	5.7402	3.7631	0.2882	7.4839	8.1676	7.8644	5.733
TCGA-13-1498-01	4.0119	4.1499	5.2414	1.6338	2.1785	0.5769	4.4061	2.7416	1.3328	0.6885	7.78	2.8693	1.7556	0.5485	1.9388	8.8636	0.0453	7.5622	5.1066	6.4813	5.793	1.1656	1.3532	2.3828	0.0587	6.7311	1.6494	4.5881	6.4435	1.98	6.5181	7.1077	6.6083	6.454	3.6756	1.5097	1.4322	2.9044	2.3571	4.8735	7.4826	0.2483	3.6283	2.7956	0.2201	4.9886	6.7606	6.1095	5.4298
TCGA-24-2298-01	4.3379	5.2941	4.2735	1.6844	3.3127	0.2585	4.9029	1.9114	0.0488	2.0592	6.8594	2.5213	5.4609	1.566	3.3468	10.6396	0.047	8.9683	6.6117	7.0728	6.7284	0.2252	4.2555	4.4873	0.1999	6.1234	1.7297	4.3413	5.4586	2.3215	6.26	6.759	6.8049	5.17	4.1323	3.3628	7.8044	2.8058	3.226	3.7223	7.1714	2.118	2.8812	1.6127	0.4141	6.7216	6.0646	4.7576	4.9836
TCGA-25-1328-01	4.592	5.2057	4.6295	3.2561	3.2767	0.4562	5.1836	2.9131	0.0956	1.8257	6.6028	3.6844	6.002	2.5698	3.7126	11.072	0.041	8.8897	6.1018	8.244	7.4851	0.1237	4.4966	3.56	0.4535	5.7955	1.9706	4.1812	6.1558	1.8761	7.6671	7.3239	6.2728	6.2319	3.353	3.8873	1.2284	2.7617	2.2473	3.9158	6.9223	1.301	4.0353	2.6537	2.1294	6.7636	6.8422	4.8296	4.509
TCGA-25-1631-01	4.9316	5.7174	3.6907	2.1647	3.7598	0.2293	5.0365	3.5004	0.6481	0.2557	6.595	2.8224	0.9236	2.3933	1.7769	7.7972	1.1388	5.997	5.4756	7.142	5.9648	0.0135	1.9234	1.3773	1.2314	6.1996	1.5305	4.4164	6.3524	2.3341	6.5555	7.1044	5.7845	6.8554	4.1578	2.2699	1.7744	2.9602	2.3523	4.001	7.0406	1.3692	4.5264	3.3827	0.759	6.8821	6.9749	5.9985	5.5652
TCGA-24-2019-01	4.9474	6.8758	4.2771	1.1476	3.4516	0.0377	5.2158	3.8069	0.6941	0.607	7.023	2.7113	2.0811	2.6087	3.0365	9.0005	1.138	6.9865	6.5247	7.2921	6.4859	0.0571	2.262	2.7567	1.8317	5.9479	1.8561	2.35	6.7918	1.5334	6.5913	6.6737	6.6834	7.1652	3.6765	2.1831	3.8384	1.4323	2.3545	4.2129	7.135	2.5035	4.3387	2.5662	1.6269	7.8486	8.48	7.2525	5.5659
TCGA-13-0893-01	4.633	5.6375	4.4312	2.2734	4.6792	0.2916	4.6368	2.3005	0.1295	2.6769	8.3361	2.581	2.9773	1.9227	2.2626	9.7828	0.0467	8.1398	5.5567	6.2005	5.6303	0.3734	3.1367	3.8327	0.0582	6.3166	1.289	3.3884	5.4045	2.4795	6.9737	7.0816	7.0702	6.2786	2.8095	2.9115	2.7118	3.4734	3.0988	4.5334	7.069	4.7674	3.3186	1.4899	0.4416	7.8514	7.4049	7.844	6.4292
TCGA-57-1582-01	4.765	5.6016	4.5674	0.6938	3.4304	0.2388	5.3356	2.4588	0.0152	1.2181	8.3528	2.5321	2.1089	2.3718	1.991	9.8498	0	8.5201	5.264	6.335	5.7014	1.2027	2.9747	3.0862	1.0446	6.5588	1.4421	4.7685	7.4248	2.8209	7.3896	8.0534	6.9166	6.3438	5.1394	1.7396	2.4319	3.8257	1.5476	4.2339	6.4832	1.105	3.3231	0.659	0.1851	6.4444	6.3221	6.6833	4.2515
TCGA-31-1946-01	5.1104	5.6607	4.0456	1.4422	4.279	0.7067	4.7823	2.7914	0.1061	3.9238	7.057	2.1237	4.1196	3.0049	3.0225	11.3758	0.0075	9.8594	6.7733	7.7272	7.2575	1.2749	4.3765	4.8681	0.2104	6.4777	2.0908	3.7442	6.73	3.1699	7.4688	7.4763	7.116	5.6838	4.0173	3.3328	2.4403	1.7136	2.8691	4.4062	7.3321	0.7655	3.5352	1.9468	0.0585	7.2983	7.1489	6.6017	6.1902
TCGA-24-1550-01	4.1069	4.8455	4.2603	2.1636	3.3649	0	4.5621	2.9433	0.1526	4.7687	7.3113	1.6542	0.3317	5.804	3.768	10.1957	4.8274	10.0394	6.7281	9.1322	8.896	0.965	2.1694	5.5339	0.4271	6.0361	2.1482	3.749	6.6841	2.4015	5.3989	6.5424	6.8862	6.256	4.4222	3.21	0.2186	3.5535	4.0636	6.3737	5.2465	5.4753	3.9217	3.3342	0.0718	6.1086	6.9427	5.6808	4.4766
TCGA-25-1321-01	3.9136	5.5484	4.7493	0.7982	2.9638	0.056	5.0838	2.7296	0.1157	0.1663	7.2677	2.8702	1.7538	2.5989	1.784	8.3047	0.9668	5.992	5.3267	6.1989	5.0342	0.0195	1.7822	2.0616	1.2826	6.3004	1.9044	3.2309	6.9008	2.9566	6.5116	6.6495	6.2918	6.2403	3.982	1.1472	5.3266	2.6019	1.4202	4.2576	6.8626	1.4558	4.0551	2.2241	0.6678	7.4442	6.6789	5.8595	5.2823
TCGA-29-1768-01	4.3185	4.899	5.2002	2.4885	4.555	0.6427	5.1794	3.6958	0.0603	5.4562	7.5721	3.2231	6.1551	1.9057	2.9663	11.1865	0	9.824	5.8303	7.4186	6.9212	0.1966	4.5629	5.5694	0.066	6.6608	1.3647	3.8127	6.7836	1.8341	8.0952	8.1098	6.832	5.9331	3.5797	3.4102	2.262	2.0337	2.8905	5.999	7.39	0.8752	3.8208	2.8057	1.5706	6.2812	6.4528	4.8825	5.3326
TCGA-13-0900-01	5.0885	5.3856	5.2805	1.4746	5.0948	0.5937	5.4594	3.3681	0.1046	2.4761	8.3793	3.5793	5.4833	1.5696	2.2862	11.7067	0.0376	10.2227	6.3234	8.7576	7.9632	1.7919	3.4471	3.3347	2.723	5.5497	1.0998	3.3871	7.6592	2.125	6.1483	6.6473	6.0039	6.7776	4.0017	3.2665	3.9556	3.1725	3.087	5.361	7.4018	0.8355	3.3576	2.1574	0.4491	7.9344	8.0959	6.1214	6.4875
TCGA-24-1416-01	4.6759	5.4564	3.854	1.699	5.5006	0.2308	4.9958	3.5569	0.3688	0.2412	7.7048	2.3245	0.173	0.8989	1.1276	7.702	2.1496	5.5768	5.0311	6.2192	4.7195	0.0344	0.6573	1.2796	1.0994	7.9072	2.0032	3.6741	6.9163	2.5134	6.3326	6.7037	6.845	6.4574	3.9925	1.4705	4.1166	2.5541	2.6521	5.4847	7.3949	0.5116	3.5214	2.1286	0.6256	7.3896	7.7077	6.3958	5.7207
TCGA-25-1324-01	4.4363	5.6834	4.529	1.4471	2.994	0.1994	5.7944	2.7055	0.0657	0.7726	7.579	2.7892	1.0591	2.7175	1.291	5.5248	2.527	4.4888	4.4409	3.3534	3.1897	0.0526	0.8357	1.2846	0.1255	6.338	1.0166	3.8557	6.2787	2.9117	6.3262	6.5247	6.3126	6.9396	3.4435	1.4525	0.887	2.9343	1.521	4.5761	6.7576	4	4.1662	0.8811	0.6903	6.9326	7.9206	5.4545	5.0012
TCGA-61-1743-01	4.6875	5.9584	5.5208	0.433	2.5894	0.0846	5.0496	2.2169	0.5927	0.6907	7.1508	3.6891	0.9955	1.7086	1.6842	7.6339	0.2489	5.6664	6.295	5.6658	5.2276	0.0185	1.5206	1.1399	0.1854	6.5893	1.156	5.0691	5.9411	2.1589	6.7707	6.996	6.3794	6.594	3.1169	2.2725	2.0031	3.1784	2.2023	4.4229	6.3656	0.4833	3.3405	1.6851	0.4442	7.0818	7.1428	6.2496	5.5588
TCGA-23-1107-01	4.8877	5.8461	4.6903	0.2559	5.0582	0	5.084	3.8625	0.0308	0.4761	9.1448	3.2214	1.1994	0.3683	1.0279	6.2109	0.2559	4.5028	5.9414	3.5983	3.6433	0.4381	0.6005	1.5514	0.1789	6.6889	1.4558	4.3185	7.7207	1.6554	6.7417	6.0477	7.8072	5.7583	3.8616	2.2883	1.6778	2.8043	2.1703	2.7394	7.3183	6.6216	5.7904	2.8363	0.424	6.7672	7.239	6.539	5.4373
TCGA-61-2092-01	5.4354	5.9121	5.1373	0.7333	6.4743	0.2227	5.8276	5.5253	0.053	0.2196	6.8546	3.3112	0.0467	0.3573	0.6531	4.5892	0.0291	3.0581	3.9636	4.2509	2.38	0.0164	0.1578	0.4667	0.385	5.6944	1.7875	4.5862	8.0799	2.6205	8.7142	6.8091	7.1835	6.5862	4.0242	1.4393	3.6718	3.3215	1.0871	3.857	7.9077	5.7803	2.5851	4.1255	0.3793	3.8091	6.9476	5.8012	5.9051
TCGA-23-1022-01	4.4264	5.2439	3.3226	1.7293	5.8001	0	4.8783	2.5806	0.0628	0.125	8.9718	2.2328	0.1568	1.1163	1.2137	6.9932	2.0537	4.8568	6.6828	6.2558	5.6681	0.0142	1.0781	2.4161	2.352	6.3402	0.9773	4.0472	7.5151	2.7153	6.6575	7.3332	5.8075	6.7704	3.898	2.7279	2.7115	3.3409	0.5639	4.894	8.0576	1.5886	4.6713	1.5618	0.7996	7.1959	7.9144	8.2132	4.7578
TCGA-24-1428-01	4.6675	6.1094	3.718	0.9332	2.7478	0.2923	5.1989	1.9014	0.0914	0.2853	8.2827	2.4039	2.119	1.1857	1.9475	8.2368	0.0175	5.9442	5.2118	6.0349	5.5713	0.0353	1.9273	3.3154	2.8281	6.5541	1.0218	3.6493	6.544	3.3397	7.2399	7.1496	6.7063	6.4987	3.9513	2.1894	2.3257	2.2469	3.3162	3.3149	7.847	0.4301	2.1105	0.5691	0.9834	7.3971	7.1035	7.4991	6.0827
TCGA-13-0720-01	5.1245	5.999	3.5357	3.2691	4.0223	0.7089	5.2119	5.149	0.3385	0.9938	7.6306	1.8661	1.0811	0.5091	1.3786	6.923	0.0043	5.4362	5.2141	4.1089	3.5913	0.1434	1.0521	1.5581	0.0534	6.7375	1.2153	4.5048	7.6168	1.3047	6.1233	7.1927	6.4557	4.8609	3.2576	2.3595	0.6258	2.7081	1.5019	4.2765	7.8917	0.6735	4.908	1.8185	0	6.6184	6.5899	4.4955	6.0105
TCGA-13-0923-01	4.8377	5.8358	4.4343	0.2894	4.7484	0.0845	5.0503	2.3468	0.9647	0.0712	7.5534	3.2764	0.3064	0.501	1.0711	5.8185	0.1029	3.6197	5.3033	3.7786	3.6112	0.0083	0.5165	1.2786	0.0693	6.5294	1.1459	3.7944	7.0201	1.1834	6.5829	5.7549	6.9122	5.8791	3.7616	2.2304	2.4582	2.3364	1.3952	5.3622	8.2098	1.9312	4.2515	3.4631	0.4074	4.572	7.5269	6.33	5.5736
TCGA-24-2254-01	5.1158	5.995	4.3227	3.0899	4.2963	0.2426	4.5662	4.524	0.1058	0.3529	7.0474	2.8688	2.3101	3.3602	2.6695	9.8083	3.1486	8.096	6.4964	8.651	8.0647	0.3377	3.5262	2.438	1.9386	6.3629	2.0878	4.7649	5.856	2.9729	6.1044	6.4594	6.6981	5.8174	4.2386	2.4546	1.9145	3.6022	2.6631	4.7925	7.5199	0.3171	4.3058	2.5725	2.3018	6.8084	8.0153	6.7476	4.898
TCGA-23-1120-01	4.459	5.7631	5.1132	3.6718	4.251	0.3172	4.928	3.3741	0.0737	0.293	7.3531	3.4172	3.2045	2.2033	1.6772	9.1103	0.8527	7.1291	5.7483	6.6234	6.1478	0.0969	2.7345	2.9388	1.0914	6.19	2.0181	3.9541	5.7232	3.1329	6.3759	6.7008	5.5721	5.4053	3.8728	2.3534	2.5597	2.5857	2.9263	4.2753	7.0606	0.4427	4.2985	1.5784	1.1845	8.4924	7.5776	6.3698	5.526
TCGA-23-1113-01	5.2884	5.6883	3.5308	2.4063	4.119	0.0247	5.8048	1.2777	0.0938	3.6125	7.4071	2.3926	2.6444	3.0679	3.2319	10.3914	0.1057	8.4884	5.6786	8.0574	7.5474	0.3529	1.7324	1.3509	0.0764	6.5292	0.5241	3.4684	7.5112	2.0297	6.7812	6.4711	6.669	6.8077	3.3956	2.1575	4.7584	3.314	1.3489	4.6212	8.0022	1.3811	3.7582	2.7439	1.403	7.1756	7.6298	6.6509	4.7401
TCGA-24-2290-01	5.0855	5.3815	4.7291	1.356	5.9329	0.0303	4.8903	1.497	0.0284	1.2997	6.9784	1.9927	1.5554	0.9584	1.2988	8.5644	0.0412	7.2393	6.4218	5.813	5.2893	0.4296	1.8084	3.1703	0.3359	6.375	1.7144	4.0989	7.0635	1.6365	7.5956	7.1824	7.2797	5.9761	4.05	2.4335	1.9901	1.4842	2.2974	2.7135	6.4459	0.8996	3.8353	1.1299	0.0881	8.0822	7.4954	6.4404	5.8645
TCGA-09-1668-01	4.4508	5.5952	4.4351	1.2925	4.6806	0.1006	4.4781	2.5235	0.1251	1.4267	8.0802	3.2425	2.7971	0.9566	1.6235	9.4026	0.0624	7.6166	6.2323	7.3329	6.518	0.3452	2.2681	3.1893	0.2717	7.1591	1.5448	3.887	6.1335	3.0683	6.2098	6.7743	5.5948	5.3353	4.2741	2.9661	4.6313	2.0841	2.803	4.1074	6.727	0.7036	4.3059	1.9202	0	7.7503	7.6855	7.2734	5.7427
TCGA-29-1783-01	4.158	5.8118	4.2764	1.8827	4.546	0.2537	5.1454	3.7703	0.2261	0.5449	7.2573	2.5977	4.0545	2.2242	2.5098	9.3895	2.128	7.4081	5.2856	6.7059	6.092	0.0477	2.8567	3.3775	0.96	7.4127	1.7424	3.9657	6.9185	2.3951	6.47	7.1783	6.0163	6.2725	3.9854	2.2571	2.793	2.8306	2.0413	5.0825	7.1933	1.7607	4.8481	3.1854	1.233	5.8264	6.8195	5.9632	4.858
TCGA-13-1407-01	4.492	6.4286	5.6435	0.3381	2.9994	0.0242	6.3362	3.5305	0.5901	0.4989	8.5572	2.9175	1.0224	2.4557	0.8639	6.257	4.6621	5.9631	6.0522	3.8209	3.3554	0.0179	0.8853	1.9012	0.1823	6.142	1.1405	4.0152	7.7072	2.5919	6.1361	6.5285	6.7351	6.4035	3.8566	1.3756	2.532	3.5967	0.9007	6.4275	7.4919	5.5316	4.4358	3.8638	0.626	6.8838	8.3303	7.6159	5.1562
TCGA-24-1424-01	4.716	5.9207	5.1655	2.0418	2.8789	0.0209	5.0533	4.615	0.6051	0.7625	7.3071	3.1608	2.2434	2.8365	2.7379	10.0641	1.0718	8.5847	7.044	6.8703	6.409	0.4395	3.2489	4.4126	0.6153	6.3298	1.5322	4.3807	6.5593	2.5517	5.6798	5.6862	6.7432	6.7361	3.5558	2.6765	5.1141	3.6843	2.0845	4.4931	7.1813	1.133	3.5475	1.5607	1.0042	5.9024	7.7459	6.8867	4.9924
TCGA-13-1507-01	4.8779	5.7441	5.7096	0.8328	4.0596	1.2833	4.2302	3.8729	0.1707	2.3199	7.919	3.1684	4.2112	0.4014	1.518	8.2216	0.0367	7.8198	4.1692	5.3433	5.2705	0.0534	2.5538	3.3756	0.0926	6.6071	1.9385	5.0331	6.6397	0.6776	6.367	7.0308	6.8753	5.9481	3.5714	2.2489	6.4754	3.1671	3.4114	5.5013	7.6669	4.4228	3.2664	3.1065	1.1033	7.062	7.914	6.849	5.936
TCGA-24-1105-01	4.2951	5.5152	4.6817	2.049	2.8368	0.1994	5.1745	2.4682	1.2431	0.5169	8.2509	2.8598	3.9036	1.3204	2.6669	9.9567	0.0274	7.4809	5.608	7.1848	6.5336	0.0236	3.967	4.177	0.9313	6.5091	1.6368	3.2136	6.3304	2.0933	6.4995	7.383	6.1545	6.7764	4.5788	3.1639	3.0114	3.4625	1.1498	2.6331	7.5855	0.5789	3.2544	1.1132	1.6083	6.7018	7.3719	6.6561	5.5946
TCGA-13-0724-01	4.9375	6.0698	4.4212	0.9986	3.8902	0.1451	4.9473	2.1439	0.0712	1.9782	7.9286	2.9768	3.0619	1.0004	2.2692	8.7806	0.0994	7.0558	4.5469	5.3282	5.375	0.217	2.302	4.0431	0.2229	6.476	0.7963	5.0266	6.6338	2.4746	6.8876	7.1878	7.1758	6.2889	3.6661	2.5177	3.5708	2.0562	2.7233	5.3221	7.5289	7.2888	4.6741	3.1219	1.0589	6.3306	8.0671	6.6484	5.0462
TCGA-24-1469-01	3.527	6.1032	5.0665	0.9479	3.9335	0.1105	4.9798	2.0711	0.3043	0.5701	7.7711	3.0988	1.0932	0.5995	1.9765	6.6355	0.1712	4.7035	6.0945	4.7523	4.146	0.1418	1.1328	1.4124	0.1943	5.7721	1.6849	4.4788	6.2353	2.8191	6.6629	6.0553	6.7773	5.917	4.2292	3.0964	2.7643	2.4685	2.877	4.2674	5.817	1.1623	3.2594	0.5104	0.1951	8.409	8.4662	6.6405	5.4807
TCGA-61-1917-01	4.0588	5.9225	4.4952	0.5179	4.2516	0.5308	5.9796	3.4876	0.1014	0.4108	8.8889	2.8072	2.591	2.1705	1.9117	8.6737	0.7847	7.3862	5.4186	5.6536	5.2309	0.0308	2.6362	2.8394	0.9374	6.78	1.7674	4.1828	6.9978	2.8528	6.2652	6.7068	6.1947	6.3416	3.0185	2.0328	2.9404	2.2628	2.8832	5.606	7.8445	2.1117	5.7562	3.8724	1.1168	5.9364	8.3814	7.5551	5.351
TCGA-25-1322-01	4.7526	5.3964	3.7644	2.7749	3.0101	0.1524	5.7062	3.7541	0.2186	0.9346	7.0668	2.0312	3.0236	2.1957	3.2344	9.6872	0.3315	7.8763	6.0483	6.9571	6.23	0.1486	2.9369	2.8777	1.5097	6.0763	2.4247	3.8282	6.7336	2.1588	6.2283	6.1843	6.1389	6.9028	3.7672	3.2029	4.2038	2.5822	2.8059	3.2059	6.7541	4.9638	3.4452	1.1627	2.717	7.3565	6.8713	6.8961	5.0705
TCGA-13-0883-01	4.4908	5.1439	4.3848	3.9719	5.053	0.2304	5.1205	2.0609	0.2196	4.224	6.9659	2.8194	5.9478	1.0517	3.4206	11.2727	0.0771	9.9633	7.2952	8.9558	8.3672	0.1614	4.4153	3.488	0.2999	6.3451	1.9612	4.6292	6.5078	2.2608	6.4949	7.1549	6.0462	6.1213	3.8544	4.3287	1.1061	2.9549	2.5893	4.2812	6.6981	0.4916	2.8404	2.1676	0.4858	7.2294	7.189	5.9197	5.0573
TCGA-24-2033-01	4.7425	6.1252	4.7647	5.2172	2.9203	0.0169	4.8717	3.435	0.0922	0.8744	7.9184	3.3487	0.8224	1.8381	2.8049	10.5804	0.1401	9.1237	5.4156	6.234	5.8165	0.8071	3.713	4.2753	0.0926	8.1539	1.2798	4.2345	7.0396	2.173	7.2559	8.205	6.7886	6.7697	3.5808	2.166	1.1528	3.9289	1.6467	5.0048	7.2344	5.5885	5.03	3.4629	0.529	5.5153	6.2842	6.0586	5.0826
TCGA-61-1741-01	4.0045	6.0282	4.5196	1.2863	2.6989	0.5	4.9123	3.6241	0.5181	0.6965	6.8562	2.9455	2.4656	1.4645	1.832	7.6347	2.2376	6.8948	6.0649	4.6415	4.4208	0.0558	1.5786	4.7635	0.3447	6.3823	1.6865	4.8221	6.4635	3.6365	6.399	6.8101	6.4811	6.3765	3.8	2.1996	4.1331	3.5584	3.8718	5.2894	6.7386	4.8217	4.529	2.0203	0.7527	6.3193	7.8682	6.6585	5.7959
TCGA-24-1434-01	4.1745	5.2232	4.4814	2.1474	3.9371	0.5279	4.9183	3.255	0.1842	2.1173	6.9659	2.9443	5.1476	2.2117	3.8377	12.4134	0.0176	10.9983	6.743	9.3621	8.5032	2.2136	4.9595	5.06	0.1263	5.7766	2.0706	4.4589	6.5156	2.7757	7.181	7.0824	6.4248	6.2329	4.4694	3.1457	4.3868	2.5822	3.1708	4.9981	6.4102	3.1313	3.3834	2.5739	0.9499	7.7261	7.1244	6.1697	4.8094
TCGA-25-1633-01	3.7902	5.4346	4.7663	4.5308	3.059	0.0124	5.1795	4.4998	0.1972	3.5251	6.6202	2.679	5.2115	2.3816	3.3852	11.2573	0.9481	9.9158	6.8499	6.8226	6.5976	0.3224	4.8129	5.0268	0.6908	6.1105	2.174	4.0274	6.0222	2.3337	5.732	6.836	5.8105	6.1706	3.7544	2.9246	0.7405	2.7841	2.3221	5.0395	5.8334	5.4372	3.6746	3.4064	0.3848	6.8981	7.5838	5.5333	4.7612
TCGA-25-2396-01	3.9928	5.1383	5.2734	0.5981	3.5048	0.2495	5.0833	2.6516	0.3009	1.2928	7.8549	3.2856	3.3074	1.6592	1.7552	8.6786	0.0242	7.3653	5.2001	5.6961	5.1425	0.908	2.8718	3.2955	0.208	7.0372	1.4026	4.3776	6.8328	3.4556	7.0505	6.8704	6.0972	6.8209	4.3706	2.7548	4.8435	3.6701	3.2295	4.5998	7.0895	0.266	3.1746	1.3033	0.3383	8.5474	8.7665	7.1415	4.9102
TCGA-61-1914-01	4.7382	5.0996	4.8359	0.7517	4.0479	0.201	4.989	3.2413	0.0464	0.8211	8.0933	3.254	2.9117	1.8874	1.9499	7.7776	0.1672	6.3915	4.6659	4.9973	4.8297	0.0218	1.6686	2.6448	0.6684	6.4754	1.1481	4.5707	7.3071	1.7158	7.678	7.6911	7.5459	6.4439	4.0939	2.2644	2.648	2.9739	1.8838	5.3808	8.5907	5.7305	4.1079	5.3307	1.5407	6.0646	6.0283	6.9757	6.5255
TCGA-29-1705-01	5.4788	5.1288	4.3733	2.1114	4.7074	0.2949	5.3188	2.3063	0.0267	2.772	7.5201	2.3785	4.7103	0.9236	2.6719	10.9034	0.0492	9.5861	6.8948	7.0401	6.8933	0.4692	4.2407	4.0266	0.0397	6.285	1.4751	3.5439	6.9055	3.0622	7.5771	7.5842	6.9068	6.3309	4.2527	3.6965	3.0385	2.4547	2.4037	4.8431	7.466	0.5268	2.7877	1.0894	1.2342	6.0122	6.7252	6.2151	5.6652
TCGA-24-2036-01	4.9754	5.6504	5.4764	2.2228	5.8164	0.1158	4.8171	3.8953	0.9665	0.2423	7.241	2.6854	0.4073	2.7921	1.9274	8.9513	3.3376	6.5972	5.5179	7.7767	6.5284	0.0358	2.2766	1.7723	1.839	6.5667	2.1407	3.605	5.8235	3.2393	5.8723	6.2135	6.5852	7.0605	3.3366	2.6375	0.3988	3.4054	2.4191	4.7558	7.4335	0.5445	5.1765	3.5717	1.2742	6.5317	7.6036	7.3609	6.0469
TCGA-29-1705-02	5.8392	5.4382	4.1131	2.9995	4.8881	0.2036	4.994	3.8458	0.728	4.2493	7.6285	1.9368	4.8499	3.3283	3.3958	11.1716	0.0071	9.7142	5.2839	7.4785	7.1786	0.098	4.3917	4.588	0.1153	7.5882	1.3792	3.2919	6.4861	2.8628	7.1115	7.42	7.0187	6.4064	3.9499	4.2464	1.134	1.8565	2.5156	4.8787	7.8398	0.4326	2.6032	1.1235	2.3544	5.4785	7.0675	5.9083	5.5486
TCGA-13-0797-01	4.6563	6.5209	3.5155	1.1205	3.7361	0.032	4.4371	1.2205	0.052	0.4382	7.9632	1.7149	0.6787	1.4618	1.4149	7.0299	0.0369	4.9522	4.5844	4.1906	3.9214	0.1037	0.9188	2.0088	0.1698	6.2804	0.6484	3.1645	7.7646	3.8047	6.6775	5.821	7.0024	6.8003	4.3385	1.6329	3.2087	0.418	4.0389	3.9119	8.9916	5.1387	4.5794	1.5448	0.4284	7.8643	7.6896	6.8718	5.8301
TCGA-04-1362-01	5.3079	5.7895	3.5717	1.6367	4.5185	0.1861	5.1533	2.248	0.15	0.1632	8.4514	1.1284	0.4003	1.6449	1.0469	7.2031	1.1118	4.9477	4.8411	4.9029	4.2414	0.0242	0.6191	2.1454	0.6319	6.2373	1.6979	3.797	6.5771	3.0673	6.3916	7.0973	6.2541	5.9901	4.6256	1.7833	1.5704	1.767	2.6063	4.8284	6.7559	5.3023	4.3897	3.6994	0.4899	6.7725	7.5553	7.1373	5.245
TCGA-13-1509-01	4.1136	5.2336	4.1846	2.7561	4.7397	0.12	4.797	3.6846	0.3514	2.3033	7.8267	2.8995	5.2667	1.6578	2.7817	10.4032	0.1478	8.9252	5.9106	6.5323	6.3481	0.2339	3.88	4.4948	0.2717	6.9258	1.0869	4.3141	6.7591	2.0757	6.1377	6.8928	6.0259	5.4662	3.8296	2.3355	2.4382	3.2527	2.5485	6.4226	8.07	6.959	4.1149	4.7077	1.6069	6.6032	7.4334	6.5346	5.0665
TCGA-04-1350-01	4.0997	6.0142	4.2057	1.5276	2.2141	0.1595	5.1358	3.3481	0.3656	0.1879	8.3474	2.8832	0.3795	4.8362	0.7541	5.5228	0.2807	3.8811	6.0747	3.5298	2.259	0.0006	0.6971	3.0018	0.2259	5.7577	0.7973	3.1248	7.5258	2.1571	6.8134	7.1655	6.3875	6.6404	3.5372	0.6638	3.1086	3.381	0.3059	5.6991	7.129	0.5833	3.9476	2.4753	0.3364	7.3533	6.772	6.6174	4.5622
TCGA-09-1673-01	5.6816	5.3784	5.4816	1.1476	2.6613	0.3049	5.6402	1.353	2.6517	0.4001	7.8888	2.6774	0.0348	1.0161	2.4565	4.8446	0.5149	4.6871	4.8442	3.2027	2.6863	0.0393	0.8691	3.6604	0	6.8677	1.6116	5.1124	6.8994	1.1455	5.9719	8.49	7.6161	6.7259	3.2528	1.6014	1.495	3.1094	1.6565	4.3959	6.2035	6.1574	5.5366	3.6703	0.9697	4.016	6.533	4.8982	5.1893
TCGA-25-1627-01	4.0613	5.6796	4.454	0.8026	3.8815	0.0895	4.9254	2.7793	0.2513	0.4207	7.3477	2.1127	3.2424	2.0988	1.7867	7.9959	0.2332	6.3267	5.5451	5.7461	5.339	0.0052	2.7734	2.1846	0.591	6.483	1.1977	3.8002	6.9668	3.2422	7.6061	6.5482	5.6495	6.9416	4.3811	2.3371	2.7738	2.3717	1.5694	4.2035	6.1258	0.3612	1.5619	1.9359	1.2431	7.988	7.5836	5.4291	5.801
TCGA-29-1785-01	3.8735	5.5545	4.8176	0.9169	4.0345	0.0982	4.1523	3.1264	0.58	1.5125	7.8452	3.2479	2.4919	0.3174	0.9926	8.1924	0.0168	6.8535	5.0571	6.1623	5.2611	0.1452	1.4019	3.9111	0.3503	6.7803	1.8001	3.4632	7.7168	2.2633	7.0789	7.9694	5.8997	6.5843	4.1922	1.5188	1.8602	2.0224	2.6548	4.382	6.6918	4.8581	3.5351	1.1104	0.2546	5.9247	6.9375	7.4597	5.4743
TCGA-61-1911-01	4.6132	5.0657	4.8579	0.967	3.7561	0.2887	4.7848	4.4589	0.0521	0.3064	7.3226	2.0361	2.9523	0.6118	2.9944	7.1958	0	5.1873	4.1314	4.6146	4.0819	0.0698	1.5273	5.0796	0.188	7.1125	1.9734	5.0532	7.0971	2.4492	6.691	6.4934	6.8691	6.2229	3.7288	3.2348	2.8352	2.6386	3.5772	4.0563	7.7562	0.5098	3.207	1.1315	0.4599	6.3837	7.1571	4.6571	5.0803
TCGA-61-2012-01	3.7187	6.5375	4.7915	1.5954	3.027	0.1094	4.9715	2.483	0.3699	0.2663	6.8688	2.146	2.7599	1.6467	1.9238	8.0697	0.3073	6.0044	5.0126	6.9702	6.596	0.0592	2.6872	3.2419	0.2198	6.5304	2.1565	3.7687	6.4811	2.3701	6.6047	5.7801	6.6058	6.7061	4.1829	2.7685	2.0288	3.1177	2.0832	4.0616	5.7643	0.5264	2.353	2.2381	1.0264	7.1413	7.2661	6.2895	5.1813
TCGA-29-1699-01	4.6002	4.8498	4.7775	1.4165	2.8823	0.4386	4.9874	2.8223	0.3701	0.6869	7.2672	2.2703	2.0406	0.9617	1.8885	9.011	0.0106	7.4627	5.7745	5.8119	5.339	0.7271	2.294	2.9704	0.5154	7.1308	1.3128	4.3216	6.8225	2.4433	7.5906	6.6249	6.9561	6.2866	3.8516	2.1269	5.5362	1.7448	3.0585	3.9912	7.0025	0.8748	3.8268	1.6553	0.2079	7.1529	6.7832	6.2008	5.282
TCGA-24-1930-01	4.9274	4.9227	4.1568	1.7097	5.2962	0.6805	5.3865	2.6347	0.0772	1.8376	6.6742	2.343	4.5433	0.8546	1.9176	10.4307	0.0206	8.6194	6.1612	7.5671	6.9507	0.5559	3.4078	3.4906	0.0305	6.6187	2.1356	4.4796	7.0717	2.8563	6.6139	6.0851	6.6169	5.875	4.8052	3.1396	5.8849	2.1772	3.0698	3.7213	8.1758	0.6893	3.5253	1.9342	0.0712	6.6065	7.1595	5.4597	5.4316
TCGA-13-0887-01	3.9768	6.1722	4.3258	0.6359	4.4799	0.2474	5.0428	2.0053	0.0259	0.2259	8.0916	2.8133	2.5834	0.7828	1.7933	8.631	0.2197	6.4564	5.7286	6.6547	6.1633	0.1435	1.5461	1.2432	0.2109	5.989	0.84	3.9964	7.9121	1.9727	6.4021	5.7708	7.1381	5.7494	3.9603	3.2252	3.4724	2.2401	3.0181	4.5953	8.1486	4.5802	3.1881	1.9656	1.2134	5.3448	7.4131	7.4034	6.3735
TCGA-31-1950-01	4.37	6.0328	3.87	1.0582	3.2513	0.185	5.3411	3.1726	2.0692	0.0206	7.8955	2.2268	0.1865	0.8917	1.7165	6.3276	0.135	4.4251	5.1538	5.2361	4.2928	0.0243	0.4333	3.7549	2.3788	5.7585	1.5373	4.4169	6.0896	2.4094	6.9377	5.9237	7.0402	6.4919	3.8983	4.0976	0.7327	0.7354	2.4726	3.8447	6.6262	1.6823	4.7754	1.0917	0.1693	8.599	8.4291	6.2544	5.1861
TCGA-57-1586-01	4.4826	5.835	4.5259	1.2011	4.1824	0.4431	4.9371	3.5787	0.265	0.0132	6.9065	2.5974	0.0961	1.8046	1.0958	6.745	1.827	4.5985	4.5339	5.8267	5.2031	0.0505	0.6284	2.2996	1.2378	6.5159	1.8585	4.0657	6.3797	3.243	7.1543	6.7216	7.2225	6.7176	4.3287	1.4197	5.0768	2.4957	2.8961	4.0193	7.374	1.013	5.1354	2.689	0.8047	6.8071	7.3788	5.4703	5.1291
TCGA-24-2271-01	4.8397	5.2984	3.8558	4.1017	3.8833	0.1947	5.577	2.6594	0.0387	3.011	7.0956	2.4765	4.5103	2.7529	3.6721	10.5947	0.1096	8.9132	6.6148	6.9117	6.4714	1.0979	4.0107	4.7397	0.145	6.8739	1.6559	2.9624	6.5085	2.5044	6.1178	6.1814	5.4032	6.1211	3.6386	3.7998	4.4406	3.2213	1.857	4.685	6.9887	5.9764	4.5058	1.7267	1.2485	7.7932	7.6991	5.8356	4.514
TCGA-24-2267-01	3.929	5.3774	3.9955	0.9332	2.7431	0.6717	5.0592	3.1024	0.0683	0.4009	6.8317	2.0964	2.4507	2.6425	2.2903	8.1296	0.5211	6.1289	5.4975	5.5587	5.4427	0.508	2.6052	2.5067	0.3377	6.6675	2.1253	3.7518	7.2314	3.0374	7.0413	6.1722	6.638	6.2573	3.7331	2.5917	4.0629	2.4331	3.3112	3.5998	8.2098	0.1426	4.4405	2.0241	1.3201	6.943	7.3593	5.6976	5.2359
TCGA-04-1517-01	5.4185	5.2774	3.8039	1.3257	3.3385	0.2239	5.537	3.4384	0.6084	0.2698	6.9226	2.7954	1.9391	2.4401	1.9458	7.7217	0.9542	5.8061	4.5766	5.9965	5.5534	0.0927	2.2858	2.6154	0.5763	6.3877	1.1796	3.6762	7.1131	2.8059	6.7542	6.5135	6.9364	5.8658	4.7918	2.8707	5.155	2.8061	1.4809	4.6734	7.4742	6.8369	5.5942	3.9859	1.1706	7.0851	7.2102	5.2564	5.8675
TCGA-13-1483-01	4.7427	5.4326	4.5087	1.8101	4.2056	0.2558	5.5871	2.0348	0.046	2.6431	7.8329	1.6969	3.8365	0.9703	2.9301	10.8715	0.0377	9.4407	6.2678	7.8219	7.2019	1.3804	2.6964	3.434	0.0842	5.7889	1.254	3.788	6.7259	1.6224	6.296	7.9616	6.8764	5.8735	3.6923	2.6805	0.7919	3.1277	2.0671	4.1503	6.939	1.9006	1.6718	1.2563	0.3546	6.5508	6.8245	6.1766	5.5625
TCGA-10-0938-01	4.2503	5.5308	4.8589	1.7878	4.3321	0.1754	4.6408	1.7354	0.0534	0.1086	7.794	2.9244	0.19	0.8951	0.7521	6.2052	0.1849	4.2491	4.8704	5.039	3.8526	0.0065	0.1418	0.963	1.2024	6.365	0.7662	4.5347	6.7348	1.7726	7.2474	7.3643	6.8451	6.1466	2.6489	1.0299	1.9587	1.4794	2.0047	5.4863	6.7094	0.3394	3.0586	1.2501	0.1665	7.7124	8.3177	8.8888	5.8185
TCGA-30-1718-01	4.5675	5.4689	5.5018	2.0059	3.8919	0.4459	4.9849	2.5885	0.022	2.6397	7.6415	3.0448	5.6378	1.8318	2.6307	10.08	0.0391	9.1201	5.894	6.1863	5.9764	0.1004	4.1985	4.6172	0.089	6.1577	2.3331	4.6839	7.2188	1.5945	6.5225	7.5539	7.793	7.12	3.9929	2.8857	1.9011	2.0297	2.4989	4.9262	7.5285	0.5404	2.777	2.9017	1.181	6.0373	6.7215	6.6567	5.9653
TCGA-24-2280-01	4.7022	5.3806	4.6667	3.4902	3.3886	1.4205	4.8579	4.4049	0.7521	3.2316	6.4952	3.2888	4.5915	3.2316	3.6708	11.9578	1.7872	10.2232	7.2156	8.9947	8.2556	1.6496	4.3584	5.598	0.156	6.5495	1.4049	4.1595	6.081	2.6727	6.9319	6.1555	6.8794	6.7062	3.6002	3.8373	4.0531	3.5942	2.9836	4.3057	7.6652	0.5415	3.8858	2.9705	0.5594	5.3196	7.1701	5.4685	5.4414
TCGA-13-0799-01	4.3971	6.0441	4.5563	0.3405	3.1598	0.639	5.9243	1.2094	0.2622	0.2301	8.3721	2.6848	0.0868	0.5698	0.6875	5.7677	0.0618	3.4844	4.5539	5.1368	5.3923	0.0449	0.233	3.3379	0.1608	6.1188	0.7625	3.5923	6.3263	2.4377	6.0437	7.1304	6.8956	6.2913	3.6203	1.3957	2.1264	2.7637	2.4661	3.4887	7.2712	6.0382	5.0734	2.3248	0.5322	6.794	8.9884	8.155	6.4317
TCGA-13-1487-01	4.0338	5.4105	4.8256	1.8833	4.3342	0.3273	5.6029	3.0098	0.307	1.7805	7.4549	3.073	4.8876	1.271	2.9019	10.6557	0.0262	8.8569	5.6429	7.3459	7.0066	0.4135	3.1427	4.7304	0.0826	6.3005	1.0009	4.3985	6.3982	1.5512	6.7445	7.19	6.3935	6.0326	3.7484	2.6247	1.4498	3.4008	1.7462	4.9532	7.2815	1.2165	4.4936	2.385	0.6009	6.7878	8.1385	5.8421	5.3935
TCGA-24-1604-01	4.2621	5.3649	4.6042	2.3711	4.4104	0.0899	5.3178	4.478	0.4475	0.2393	7.6383	2.4767	1.8656	2.4077	2.3365	7.4489	0.9654	5.4483	3.8973	5.5116	4.7069	0.0114	3.1258	1.9757	1.3073	6.8265	1.719	3.6388	6.3415	2.2647	6.6256	6.9678	5.8996	5.8181	4.2476	1.5508	1.138	3.8146	1.5427	3.3628	7.55	0.734	4.3464	1.6874	1.7995	6.578	6.4449	5.6589	5.5286
TCGA-29-1695-01	4.9001	4.9437	4.4491	2.3279	3.2379	0.0741	5.8005	4.6128	0.0544	3.3026	6.8927	2.7758	5.3691	3.0171	3.4726	10.4659	0.0138	9.1854	7.3888	6.2084	6.3051	0.1371	4.8807	5.4059	0.0253	6.2711	2.4707	5.3458	6.6769	2.2945	6.4516	6.3478	6.3867	6.0564	3.2572	3.125	4.0986	2.3836	2.5516	4.0792	6.9181	0.5069	3.1783	2.3211	0.9567	5.975	6.4567	6.7388	5.2027
TCGA-29-1697-01	5.3135	6.2225	4.3115	1.0438	3.6379	0.0866	5.5176	7.282	0.2472	0.241	7.5208	2.8488	1.0336	2.0068	0.783	5.4403	1.7366	3.9482	5.2994	4.5026	3.5099	0.0526	0.6026	1.7084	2.6901	6.4547	1.446	4.6327	8.6472	2.3246	6.5994	6.0878	6.8916	6.8071	4.6049	1.3171	6.0756	2.7331	2.6354	5.9752	7.1832	5.4101	3.6002	2.9447	0.5404	7.9124	8.312	7.1409	6.579
TCGA-25-1318-01	4.6788	5.1063	3.4658	1.9108	3.8069	0.1213	5.0623	2.2743	0.0286	1.349	7.0151	2.2447	4.8133	2.3994	2.6651	10.056	0.094	7.9479	6.0616	7.1649	6.4095	0.1288	3.8634	2.901	0.4233	6.8648	2.2907	3.4218	5.406	1.5447	6.1087	7.1702	5.6795	5.842	4.7943	2.7225	4.3879	2.9211	2	2.6643	7.0717	0.6853	3.6223	4.307	0.9155	7.1419	6.206	4.8182	5.0321
TCGA-24-1562-01	4.455	5.5907	4.1101	3.2995	2.8424	0.1537	5.2286	2.2333	0.6595	2.1023	7.3503	2.1983	4.0977	1.3748	3.0291	10.174	0.1047	8.594	5.9381	6.4982	6.0333	0.1708	4.0914	4.8239	0.1012	6.8248	1.6888	3.4017	7.1488	2.9119	6.8276	6.919	6.7857	7.3299	3.6982	2.7861	3.9809	1.9053	1.9759	3.9907	7.0912	5.4429	4.5423	2.1611	0.9769	6.4825	6.8318	6.0437	5.2874
TCGA-13-1411-01	4.4441	5.4233	4.5319	2.9302	3.5848	0.2209	4.8777	3.2135	1.5648	4.2263	6.9286	2.478	5.0384	1.4425	4.3621	11.958	0.0645	10.4318	7.0121	8.738	7.9869	1.2985	4.4488	5.4805	0.1176	5.3737	2.5708	3.8809	6.3377	2.255	6.442	6.4846	6.2447	5.6797	4.0354	3.799	0.9395	2.7373	2.8365	4.2058	7.5593	4.6327	2.8209	1.2503	1.4696	6.6904	6.6665	5.8393	5.2611
TCGA-30-1714-01	4.6686	5.7193	4.8887	0.4052	3.7646	0.5672	4.942	3.1177	1.1037	0.4999	8.3667	2.9151	1.2473	1.4328	1.2017	6.9845	1.5839	5.9605	3.7318	4.3267	3.7367	0.0606	0.9672	1.5718	0.7621	7.1617	1.3245	5.9971	6.6783	0.8066	7.2617	8.5659	7.327	5.3531	3.8551	1.2597	3.2097	2.7784	1.5036	4.7587	7.1584	0.665	4.2392	2.3443	0.8479	5.9763	7.7186	5.3424	5.556
TCGA-61-2094-01	4.9708	4.9179	3.8747	0.8878	2.2246	0.0846	5.0924	3.7156	0.2641	0.2214	7.1947	2.2308	0.7419	1.8739	1.627	7.036	0.3362	5.2864	5.4128	5.0117	4.4102	0.0466	1.7365	3.3923	0.2933	5.9933	2.6303	4.479	6.0255	2.57	7.1229	5.7509	6.3428	6.584	4.4698	2.5736	4.0549	2.3954	3.1238	2.334	7.0901	5.6154	4.2514	1.1229	0.8867	7.2382	6.9514	5.7531	4.8803
TCGA-09-2054-01	3.8376	5.7418	4.2739	1.7122	3.6051	0	5.6567	2.9042	1.1531	1.631	7.1605	2.2031	1.0995	4.1006	1.9788	9.3385	6.4535	7.8009	6.8381	7.0992	6.202	0.8205	2.8316	4.9336	0.1481	7.1451	2.1792	4.3056	6.3844	2.6891	6.5386	6.0067	6.7442	6.5555	3.3021	2.5183	1.7937	3.6925	3.3606	6.2309	6.3174	1.8055	5.0809	3.6982	0.6878	6.4981	7.6137	7.1897	5.3791
TCGA-61-1919-01	4.0741	5.2554	5.0115	2.4136	3.7675	0.4748	5.1258	3.2707	0.0384	2.9805	8.0833	3.3156	3.6155	2.3647	3.4187	11.3207	0.0287	9.8634	5.6606	8.7793	7.8858	1.095	4.0636	5.4107	0.397	6.229	2.0859	3.9231	7.0863	2.7094	7.2285	7.4787	6.3997	6.0424	3.7029	3.0494	1.8935	2.7003	2.7661	5.2206	7.9159	5.3345	3.8903	1.6759	1.0382	6.2094	7.2933	6.6062	5.2564
TCGA-24-1558-01	4.4306	5.4096	4.2788	0.6863	2.9489	0.0281	5.5374	1.829	1.2491	0.3161	7.3217	2.2057	1.8247	1.0863	1.7221	7.7569	0.2725	5.9084	7.1715	7.0538	5.4285	0.0264	1.7458	1.6915	0.1932	7.5656	1.8908	3.818	6.1084	3.032	6.3512	5.4447	6.0148	6.4939	4.1996	2.1185	6.4577	3.2778	1.1589	5.4667	7.0426	1.1983	3.2029	1.8618	0.5465	6.8772	8.1785	6.218	5.0103
TCGA-09-2051-01	4.3453	5.4625	4.1994	2.3792	2.9461	0.4832	5.1272	3.6968	0.0356	0.6654	6.8257	2.1131	2.3977	1.2505	1.5721	7.5081	0.0734	5.9281	4.795	5.543	5.0421	0.0235	2.0476	2.2122	0.4404	6.8108	1.6198	4.6653	6.6823	2.8918	6.2363	7.2007	7.0615	5.7763	3.8272	2.3128	2.8228	2.2114	3.8226	5.2561	7.12	4.3296	1.57	2.3984	1.2823	6.5131	7.2436	5.8957	5.8926
TCGA-29-1711-01	5.3003	5.57	5.0478	1.0752	3.8922	0.293	4.7376	2.3612	0	1.195	6.8578	3.3318	3.0708	0.7139	1.5198	9.1208	0.0033	7.663	6.1742	6.9094	5.9862	1.2175	1.8186	2.5447	0.0213	7.3264	2.6805	3.8144	5.961	2.4783	5.7979	6.0284	6.4761	5.4008	4.4444	1.8679	0.2129	2.2316	2.5597	3.6194	7.7837	6.1101	3.5449	2.8651	0.1293	6.0416	6.5982	5.4973	5.1135
TCGA-23-1809-01	4.4062	6.0902	4.5951	2.5533	2.7453	0.0219	4.4934	4.8786	0.0482	0.337	7.0371	2.7084	0.7809	0.9876	2.0035	8.2679	2.6948	6.0384	6.001	6.607	5.983	0.0421	0.8693	3.5819	1.0494	6.6342	1.355	4.1967	6.0147	2.6753	6.2031	5.8416	6.8256	7.1319	5.0337	1.3103	2.2796	4.997	1.7775	3.9732	5.8649	5.1464	2.9602	2.3062	1.5898	6.7861	7.9684	6.341	5.6557
TCGA-24-1418-01	4.5176	5.0476	4.4763	2.4993	3.9846	0.3311	5.0947	2.7526	0.1675	1.2345	7.5651	2.9712	3.3491	1.1194	3.0757	11.0781	0.8074	9.3398	6.4408	7.1483	6.6092	0.4677	4.5531	3.5774	0.1362	5.5526	1.9178	4.3542	6.4152	2.8722	6.368	6.9788	6.5733	5.2095	4.4986	2.1106	2.2784	3.78	2.2903	4.6594	6.7349	0.4353	3.6443	2.7551	0.364	6.7357	7.141	6.1898	5.4693
TCGA-23-2077-01	4.727	5.8703	5.1855	1.8412	3.3294	0.331	4.7826	4.163	0.2779	0.1507	7.4226	3.4198	1.662	3.2115	1.8857	8.7223	2.8153	7.3071	5.0099	6.7454	5.9836	0.0715	2.0036	2.3124	1.119	6.7167	1.3378	4.0196	6.7637	3.1385	7.1792	7.4519	7.236	6.4369	4.263	2.556	2.9193	3.0578	2.6804	4.013	7.5243	0.5643	3.2965	2.8842	2.3538	6.9551	7.4838	6.2454	4.7814
TCGA-24-1430-01	3.9396	5.5139	4.4346	2.864	3.504	0.1494	4.7825	2.6045	0.1969	1.7241	8.3442	3.1483	1.9489	3.0059	1.6371	8.4803	0.1092	8.285	7.1832	5.5654	4.9971	0.4521	2.4407	4.1859	0.2139	6.5037	1.7603	4.9008	7.0669	3.2742	6.1073	6.7219	6.4819	6.6851	3.6946	1.9204	2.2362	4.0178	1.1333	5.1006	7.1007	5.8252	3.7239	1.9771	0.4102	6.9499	7.0222	6.777	4.8741
TCGA-04-1347-01	3.9394	5.7095	5.3521	0.9545	4.0789	0.1481	4.5671	1.8011	0.1233	1.2211	8.0476	3.1534	2.772	0.6041	1.455	8.4438	0.1745	6.1784	5.2297	4.4443	4.7705	0.0703	2.6674	4.2631	0.5968	5.6621	0.2487	3.8089	6.8722	2.813	6.7939	5.2515	7.5297	7.6658	3.9719	2.0144	4.8582	3.9244	0.8758	5.3472	7.9989	6.4203	5.4725	4.6021	0.7358	6.7283	8.2487	6.766	5.5672
TCGA-09-0364-01	5.1704	5.626	4.6384	6.8293	2.758	0.0771	5.309	3.9716	1.274	0.3134	7.4634	3.0394	0.0738	0.8637	1.1727	7.9301	4.616	6.2593	6.6697	7.4143	5.9865	0.0723	0.2291	2.3203	1.4541	5.7745	1.9278	3.8803	6.0828	2.357	6.8077	7.3133	6.1956	6.917	3.8187	1.9198	0.987	3.1429	1.8826	4.8943	6.157	7.2155	4.7156	4.4434	1.2304	6.7906	8.0398	6.821	5.9116
TCGA-24-0966-01	5.27	6.0192	4.4416	1.3562	5.3317	0.1632	5.0567	2.4498	0.2743	0.0685	8.5906	3.3388	0.026	0.7649	0.7868	5.4567	0.6841	3.9225	3.5312	4.4214	3.612	0.0108	0.1342	1.5349	1.3195	6.9347	0.4554	3.1714	7.9805	1.3926	6.5974	6.7043	7.2585	6.4902	3.1006	1.9495	2.9567	0.7614	1.9131	4.3801	8.602	7.1247	4.7545	1.4877	0.7598	6.4012	8.1675	7.2072	5.6349
TCGA-24-2261-01	4.2784	5.5473	3.7641	3.3721	3.0661	0.0696	5.1794	2.4853	0.2183	3.5402	7.1261	1.8314	2.9951	2.3011	2.8223	10.1712	0.073	8.5797	5.9991	7.0346	6.3671	0.9254	3.9491	5.1008	0.1964	7.1448	1.6211	4.2601	6.4713	4.0394	6.5947	6.086	6.1206	6.7508	4.7408	2.9924	1.9878	1.7157	2.8094	4.5629	6.9884	5.9186	4.4354	2.277	0.2533	6.1297	7.592	6.4946	5.2182
TCGA-61-2003-01	4.5953	5.6662	4.3403	2.8816	3.1376	0.9149	5.1735	3.7856	0.1184	1.5758	6.5131	2.486	4.9742	3.0745	3.8578	11.1234	0.0934	9.1367	6.7675	8.053	7.8508	0.4643	4.826	4.1948	1.2888	6.0702	2.2527	3.7397	6.5161	2.3505	6.3574	6.1714	6.547	6.2635	4.1883	4.0546	4.0608	2.5637	2.6873	3.6642	7.6337	1.0585	4.3684	2.8016	2.6293	5.7566	6.2002	5.6451	5.1841
TCGA-13-0800-01	4.0729	7.0361	5.6351	2.346	3.8527	0.0891	5.1096	3.0827	0.8441	0.1057	7.5045	3.2499	0.4382	3.4554	1.1974	7.1703	2.6892	4.8152	5.3708	4.5328	4.0123	0.022	0.5596	0.6341	0.785	8.0653	0.8622	3.9423	6.1762	2.8118	5.7737	6.8602	6.0726	7.4772	3.09	0.959	2.1857	2.4332	2.5273	5.5493	6.4763	6.5978	4.2295	2.6792	1.0829	5.9299	7.5976	6.4363	5.7729
TCGA-25-2391-01	4.8555	6.1328	4.222	3.0192	2.8328	0.0102	5.3277	3.8633	1.8182	0.108	7.5295	2.244	0.9149	1.6281	1.898	6.7484	0.8388	5.1763	5.0876	5.3888	5.4485	0.0181	1.1528	2.3168	0.8568	5.543	1.5221	3.7808	6.5385	3.275	6.0434	6.6994	7.2637	6.4705	4.1815	2.3185	0.8546	2.6028	2.4883	5.8025	7.1314	5.0984	3.6367	2.812	0.453	7.4204	8.1917	6.323	6.146
TCGA-25-1314-01	4.1188	5.7465	3.9978	2.4741	2.512	0.1293	5.6104	2.1383	0.1618	1.0266	7.0861	2.4375	1.4378	1.9112	1.9732	8.8442	0.1276	7.8848	6.1402	6.6041	5.6397	0.5619	2.811	3.4661	0.313	6.6667	1.7491	3.5016	6.1696	1.3855	6.2701	7.8472	6.2215	5.7187	3.7077	1.7723	4.0503	3.0611	1.4602	4.0777	7.3266	2.1273	5.3434	2.4593	0.6177	6.488	5.8852	6.0413	4.9939
TCGA-13-0765-01	5.0346	5.8885	3.6778	0.541	5.3587	0.0481	5.3256	0.5958	0.0461	0.0872	8.2076	2.7882	0.5956	0.1992	1.0785	5.1634	0.0181	3.0763	3.0957	4.3793	3.6578	0.0102	0.1749	0.53	0.0062	6.7602	1.1686	3.2485	7.7629	1.5779	6.7612	6.2692	6.7208	6.4759	3.2831	1.6346	4.4751	2.2307	1.7192	3.2598	7.2935	0.9918	2.4021	3.7833	0.1055	6.33	6.4775	5.5888	4.4926
TCGA-13-1409-01	3.2225	6.0246	3.7507	2.1364	4.1219	0.3378	5.1965	3.0107	0.3004	1.4373	7.4078	3.3982	2.769	1.8028	2.669	7.8076	0.2988	6.304	4.9535	5.3313	4.473	0.0748	1.6377	2.6521	0.1693	6.8954	0.8979	3.6044	6.388	2.2409	6.4258	7.798	6.0081	6.1923	3.8205	1.1482	3.7728	2.4943	0.6597	3.5832	7.4807	5.5212	5.0564	3.3787	1.3509	5.976	6.904	4.3919	5.2795
TCGA-29-1762-01	5.1304	6.4969	5.1764	1.6194	4.6949	0.0257	5.8985	7.6183	0.6229	0.542	7.7646	2.4814	0.1495	2.0912	0.9162	7.8842	3.6138	6.3536	6.4333	7.126	6.2405	0.0022	0.8683	3.0082	1.2775	6.047	1.9228	4.1939	7.672	2.109	5.9316	6.3767	6.2168	7.5806	3.944	1.8812	2.9005	3.7267	1.5971	6.6017	6.5675	0.7963	4.2241	4.9459	0.9803	6.7757	8.446	7.7967	6.054
TCGA-24-2026-01	4.394	5.5906	5.2416	0.9567	3.2764	0.4056	4.5295	3.9063	0.0767	0.9166	7.253	3.0847	1.6963	1.4147	1.6358	7.7388	0.0262	6.3263	4.7653	4.9225	4.5829	0.1648	2.2051	2.7257	0.0307	5.4981	1.3002	4.2688	6.4818	2.8364	7.2159	6.2685	7.0232	6.4071	4.3927	1.5899	4.5079	3.4577	3.3779	4.2236	6.8011	7.0651	5.1039	2.1971	0.2398	8.0154	7.5137	5.8067	4.6096
TCGA-10-0928-01	5.051	5.7269	3.9439	4.7556	5.0786	0.2028	5.9358	3.8808	1.0694	0.5552	8.0375	1.5401	1.0642	2.8309	0.7253	7.3662	0.9999	5.0892	6.2125	5.4879	4.6085	0.0095	1.0055	3.9399	1.9268	6.8215	1.5275	4.2437	6.4237	1.8284	6.5832	6.9227	6.2618	6.9489	3.7389	1.3541	3.4695	3.5652	1.0095	3.9232	7.4511	0.3292	3.3382	2.6496	0.2839	6.672	7.3339	5.9937	6.663
TCGA-61-1998-01	4.606	5.6454	4.5659	1.4376	3.7793	0.2219	5.1741	4.0196	0.0975	0.6867	7.4975	2.3812	3.778	2.7024	3.7329	9.9984	0.6982	8.275	6.4661	7.6437	7.1876	0.111	3.9227	4.0694	1.2649	5.9186	1.6699	3.8035	7.0214	2.8405	6.384	7.0084	6.0326	6.653	3.9848	3.5177	1.9686	2.4158	2.1119	5.639	6.2348	0.9227	3.4626	2.0334	3.2998	6.1229	7.4746	7.4624	5.373
TCGA-23-1029-01	4.9607	5.4275	4.5297	1.8794	2.9362	0.0649	5.272	4.1605	0.1116	0.1325	6.9792	2.3606	1.531	3.6662	2.6893	9.0813	1.9299	6.7205	5.9248	7.4498	6.3003	0.0096	2.3462	2.6671	1.2423	5.9662	1.5246	4.1418	6.7821	2.768	6.3745	7.4349	7.225	6.1744	4.1549	1.3366	4.2457	2.9812	2.5281	5.6405	6.782	1.2054	4.4628	1.6863	1.5215	6.9542	7.0474	6.7694	4.8577
TCGA-61-1721-01	3.9374	5.294	5.6495	4.3805	4.1644	0.0868	3.7941	6.9219	0.8821	3.6997	7.1173	3.9768	1.5877	5.6262	4.7283	9.7369	0.1328	8.1734	6.1542	8.2457	8.0847	0.1221	2.8719	7.5397	4.3986	6.3607	1.7162	3.4948	6.1175	1.5242	7.1971	7.8132	6.4405	6.2462	2.8839	4.1717	0.2711	3.7099	3.1825	5.0727	6.381	6.2201	5.1249	5.4345	7.0182	6.2806	7.6442	4.828	4.4975
TCGA-13-1512-01	3.7861	4.4646	3.9644	0.5488	4.6908	0.2311	5.1172	2.6007	0.0222	1.4805	8.2312	1.701	1.9741	0.8656	2.2219	10.2383	0.0052	8.9955	6.8844	8.0687	7.1599	1.9823	0.616	2.479	0.1268	7.201	1.8386	3.1809	5.98	1.2793	5.9084	7.1689	6.5766	5.5714	2.9008	2.4393	2.0786	2.2084	1.7452	4.9192	6.6362	0.4245	2.7152	0.8667	1.2487	6.5829	6.3957	6.3812	6.68
TCGA-61-2110-01	4.5536	5.5808	3.6979	3.5846	2.6842	0.0293	5.7798	3.3734	0.0383	0.2209	7.3509	3.1145	2.593	1.8942	2.7885	8.0809	1.3456	5.9491	4.62	6.0964	5.2118	0.0468	2.7066	2.9285	0.7348	6.4468	1.2542	3.3209	7.4355	2.6648	7.1486	6.4189	6.9163	6.8604	3.9021	2.1059	4.8435	3.9646	1.6384	4.0477	8.0146	5.5476	4.8326	3.9207	1.3453	6.3882	6.6949	5.9495	5.3425
TCGA-20-1686-01	4.1556	5.6282	4.2982	0.6964	5.6731	0.0548	5.1923	3.7795	1.1965	1.6729	8.0411	2.0819	0.7079	2.7639	1.2331	7.6671	0.8643	6.5666	5.6119	5.0992	4.6867	0.022	1.1096	2.8171	1.5178	7.1292	2.018	4.8172	6.3603	2.2039	5.8825	6.9135	6.3441	7.4771	3.518	2.3387	2.005	2.8512	3.2834	4.7443	7.7909	0.186	2.1525	4.4985	1.2432	8.5031	7.0391	6.6568	5.0722
TCGA-24-1549-01	3.9244	5.6642	5.0227	0.3724	2.1001	0.0212	5.6652	4.1585	0.5116	0.1952	7.4198	2.7198	1.1725	1.6322	1.319	7.4778	0.4897	5.3059	4.0379	4.9902	4.8591	0.0059	1.6832	1.0093	0.4058	8.1055	2.0828	4.8467	6.0394	2.393	5.853	5.6859	6.3992	6.5475	3.4455	1.4751	0.1985	3.4232	4.2305	4.4733	6.6994	1.8498	1.8454	0.6204	0.9206	6.9916	8.3146	7.3224	5.2145
TCGA-29-1766-01	3.6684	5.8937	5.8078	2.1918	3.7349	1.0643	4.781	3.9803	0.0407	3.8621	8.0383	3.6426	5.1118	2.5032	2.6216	10.6133	0.0095	9.7189	4.7259	6.4768	5.9838	0.3046	3.8028	4.3568	0.1455	6.4479	1.0332	4.6555	6.6411	2.2026	6.5848	7.345	7.804	6.8446	4.2403	2.9177	1.5536	2.6435	2.1834	6.4869	6.7399	0.3619	3.0625	2.4034	1.1784	6.2754	7.2127	5.7948	5.2447
TCGA-59-2363-01	3.9468	5.277	4.5572	2.6531	2.9404	0.0975	5.3857	5.2958	0.1404	0.2109	8.0722	3.2278	0.4669	3.9238	1.5337	8.5697	2.3237	6.374	6.5669	7.6972	6.6719	0.0338	1.2188	2.4132	1.3898	7.0495	1.5839	4.7373	6.7169	2.6014	6.7892	7.4778	6.0516	6.7305	3.7079	1.5092	0.934	2.6096	1.0788	4.8539	5.9929	5.1635	4.2922	3.0522	0.834	5.9762	6.7012	6.8501	6.189
TCGA-36-1574-01	4.2138	5.4638	5.7424	0.9204	4.3971	0.1768	4.6061	2.0835	0.0092	2.9048	8.5918	2.5766	2.9751	2.2901	2.1441	10.3702	0.0307	9.4886	6.2149	6.9942	6.4098	1.3878	3.2391	3.7864	0.0353	7.0555	1.8732	3.8817	6.0163	2.2663	6.9208	7.5521	7.0639	6.2335	4.2672	2.7334	2.6355	2.505	3.1931	4.287	6.8095	4.8418	2.5544	0.5813	0.1429	7.5532	7.6231	7.2623	6.075
TCGA-23-1030-01	4.86	5.4727	4.4185	1.3908	3.1381	0.1336	5.3787	1.5803	0.2477	0.5647	7.6133	2.9519	1.471	2.0401	2.2467	8.8238	0.0305	7.1063	5.7766	6.2984	5.725	0.1809	2.8272	2.9985	0.1425	7.1906	1.2108	4.0872	6.7631	1.8681	7.5704	7.1263	6.6815	6.4906	3.6251	3.0564	3.4618	2.1667	1.1924	4.5099	7.3935	0.9471	3.7408	0.9043	0.4059	7.2726	7.1615	7.1786	5.2801
TCGA-25-2401-01	4.6749	5.3594	4.4635	3.889	3.5835	0.4037	5.3542	3.8426	0.128	2.9213	7.5917	2.1025	4.6743	3.4541	3.3164	11.4872	0.0341	9.9949	6.7204	8.2519	7.7473	1.2918	4.0437	4.322	0.3204	6.876	1.5957	3.3816	7.2183	1.8493	6.6461	6.7802	6.8245	6.0119	3.5436	3.4558	3.3219	2.432	3.2095	4.4193	8.1275	0.4425	2.6907	1.7644	0.4377	6.1414	6.5831	6.9599	5.9607
TCGA-29-1693-01	3.3686	4.2046	5.0659	2.8325	3.3014	1.1502	5.0943	2.3328	0.0459	2.6911	7.9293	3.6482	4.2506	0.5406	1.3014	9.6328	0.0185	8.7587	4.6573	6.7714	6.1802	0.553	2.8003	3.7171	0.0719	6.5983	2.2255	3.8207	6.3095	2.1926	6.9598	7.9168	7.2962	5.67	3.8207	2.0847	4.5583	2.7511	2.8229	5.1551	7.6512	0.4907	2.7562	1.6756	0.5303	3.6435	6.4528	6.4125	5.3199
TCGA-20-1682-01	4.6484	5.0292	3.9934	1.108	3.4619	0	4.7855	5.3929	0.1121	2.4891	8.2235	2.5232	3.3557	1.8238	2.8723	10.8487	0.0603	9.3928	6.7204	6.2705	6.2302	0.2312	4.5084	4.0207	0.9451	7.0284	2.3393	4.0489	6.8073	2.1011	6.0994	7.0866	5.6861	6.3545	3.8839	3.9782	2.1335	2.2008	2.529	4.9385	7.892	0.5271	2.3535	3.1696	0.2642	6.6284	8.1793	6.5695	5.9595
TCGA-13-0901-01	3.8051	5.0353	5.0993	1.6555	4.4562	0.0828	5.5154	3.4887	0.1012	4.1197	8.0904	2.9533	3.7451	2.4022	1.6458	9.8883	0.1082	9.2006	5.8001	5.9668	5.5167	0.5182	3.1635	3.4478	0.322	6.9822	0.9686	4.5385	7.5948	2.1796	4.7449	6.8626	7.1081	6.5693	4.2065	2.0425	1.3408	3.2834	2.5082	5.2848	8.532	4.5316	3.1238	1.5033	0.8972	5.4988	7.443	6.1298	5.2906
TCGA-30-1866-01	4.8409	5.6218	5.1444	1.0049	3.9777	0.0477	4.6023	2.7968	0.0358	0.7786	8.4656	3.588	0.5781	2.8522	1.0964	6.4436	0.1568	5.7972	4.1142	3.9019	3.4276	0.5172	1.0216	3.4659	0.0813	6.936	0.6756	4.2925	6.8237	1.063	6.6846	6.5178	6.8444	6.4955	3.8231	1.1305	3.3022	3.6873	2.1927	5.167	7.8681	0.7558	3.5985	2.6684	0.0155	6.7134	8.3917	7.2004	5.1302
TCGA-24-1564-01	4.2377	5.5765	4.9986	3.2339	3.5677	0.2103	5.0062	1.9921	0.8202	1.4825	6.8529	2.8856	3.3209	1.4315	3.0123	10.775	0.0195	8.7975	6.8409	7.5386	7.2668	0.2687	5.4525	6.3104	0.1138	5.9019	2.3139	3.6898	7.2147	2.2032	6.7866	6.3821	5.7494	6.0141	3.7602	4.0143	2.4168	2.172	3.0644	3.354	6.0374	5.5753	4.238	2.4273	0.0571	6.3385	6.5628	5.9642	5.2423
TCGA-13-0905-01	4.6342	6.05	3.7818	0.9463	4.0046	0.2431	5.6224	4.3305	0.5945	1.3139	8.0487	2.996	1.7293	0.6423	1.1815	6.782	0.0096	5.224	6.1176	5.3511	4.9008	0.0617	0.5943	0.9939	0.3937	5.559	2.0965	4.7403	7.2997	2.4772	5.5047	6.7181	6.4848	5.1543	3.4791	3.3015	3.6861	2.7592	2.3708	4.8298	7.8847	0.9583	3.9895	2.7633	0.1481	6.2628	7.2661	6.7497	5.3188
TCGA-04-1331-01	4.7281	5.6106	4.4147	2.1682	4.4605	0.6113	4.5338	5.0383	0.3324	2.9176	6.6691	3.1414	2.9661	1.4731	2.75	10.0085	1.0764	8.3971	6.4695	6.6654	6.599	0.4296	2.5774	4.0731	0.2768	6.6479	1.0881	4.6167	6.7956	2.4015	5.6691	5.6791	6.5699	6.5613	4.1653	2.9945	3.9929	2.9189	3.0533	5.8335	6.8801	5.4738	4.5648	2.7355	0.8892	7.6279	7.9581	6.4371	5.5993
TCGA-30-1853-01	4.7303	6.0105	4.5065	2.0694	4.2027	0	5.2899	2.2179	1.5249	0.697	7.8217	3.3045	0.7589	0.4977	0.9761	6.0285	0.0879	6.5558	4.5712	4.6694	3.1306	0.0523	2.5104	2.3002	0.098	7.7845	0.9794	0.4073	7.0881	1.2402	6.9714	8.1614	6.4447	6.9161	3.4809	0.5866	1.6684	4.6522	0.4102	4.3335	8.3667	2.0693	5.0874	3.2559	0.3979	7.1154	7.5095	6.1198	5.3555
TCGA-24-1423-01	4.1398	5.8258	4.1767	0.9008	5.2306	0.0635	5.3148	2.9556	0.9759	1.0798	7.4252	2.3195	2.6344	1.7448	1.8778	8.9966	1.0522	6.7793	6.1371	6.8303	6.1407	0.1144	2.0745	1.8036	0.3337	6.5117	2.4258	4.1224	5.9508	2.5688	5.4437	6.0227	4.9968	6.0714	4.5678	2.3389	3.5731	2.1994	2.378	2.8661	7.1385	0.376	3.1949	1.8635	0.812	5.9113	6.5767	5.6387	6.2016
TCGA-36-1578-01	5.0619	5.4474	4.9855	0.8523	3.6845	1.0106	4.9259	2.015	0.0226	1.1761	7.9051	2.4192	2.3334	0.9886	1.7137	6.5526	0.0073	5.285	4.9788	4.0373	3.6127	0.137	1.7412	1.8558	0.2935	6.3826	1.3013	4.2724	5.9266	3.0851	6.4553	6.9244	6.9436	5.2001	4.6294	1.4521	5.0511	1.3367	2.0116	4.004	6.8191	0.5079	2.468	0.7096	0.0683	6.9655	6.3605	6.1171	4.8142
TCGA-24-1842-01	4.7258	5.6923	4.337	0.5575	2.8924	0.0415	4.8274	1.9551	0.0182	0.865	7.3174	2.0454	2.3657	0.7145	2.0474	9.5657	0.0136	8.0832	5.0901	5.715	5.3063	0.1672	3.3261	2.9665	0.0552	5.9083	2.6002	4.7485	7.072	2.6919	6.9623	6.6976	7.2767	5.9774	4.3072	3.2212	4.1768	2.5491	2.6826	3.5748	6.0778	0.3223	2.0773	0.4771	0.26	7.9611	8.1972	6.1704	5.1199
TCGA-13-1405-01	4.8946	5.8898	4.9068	2.1616	4.3494	0.1994	5.3179	3.3278	0.2285	2.2477	6.3966	2.8174	3.4163	1.4951	2.9497	11.0749	0.0121	9.3545	6.9909	7.5393	7.191	1.5716	3.7331	4.8641	0.0256	5.9162	1.9731	4.1203	6.1875	2.2468	6.7776	6.2072	6.2824	5.482	4.0119	4.2442	4.3828	3.2938	2.7839	4.7044	7.0531	0.1725	3.3066	2.3935	0.2994	6.8024	6.92	7.2492	5.1461
TCGA-24-1464-01	4.2997	4.7523	4.7891	1.0702	3.5861	0.5925	5.1892	3.6872	0.048	0.3632	8.2333	3.2451	2.3434	2.1919	0.9511	7.3445	0.9237	5.623	4.159	4.846	4.7376	0.0086	1.328	1.5559	0.6494	6.2003	0.6458	4.7383	6.9176	1.4518	6.7088	8.2284	6.8808	7.0792	3.5207	1.7996	1.5064	2.6857	1.7156	4.3002	7.49	5.3198	4.1541	2.2549	1.4548	5.7063	7.3719	7.26	5.4273
TCGA-29-1703-01	3.9821	5.9626	5.1639	0.6586	3.6407	0.8734	4.4082	1.993	0.0417	0.5403	7.0321	3.6154	3.4654	1.5941	1.7367	8.0426	0.3017	6.2597	4.8821	6.2156	5.4676	0.0841	2.0603	1.4304	0.3954	7.1847	1.2953	3.8784	6.3859	3.195	6.654	8.0352	6.3783	6.0722	4.1323	2.0653	2.6258	2.2102	2.2508	3.0691	6.2929	1.4408	4.6432	2.4148	0.7442	6.9428	8.0352	6.3042	5.5509
TCGA-13-0725-01	4.9063	5.1141	4.1953	2.6867	5.1608	0.1174	4.8295	5.3533	0.1641	2.4538	8.9525	3.558	3.4344	3.7319	2.4723	9.2711	0.6192	7.8315	5.3548	5.6373	5.6549	0.1569	2.3376	3.6468	0.4076	5.7655	0.886	4.6426	7.0841	2.874	5.7235	6.9183	6.9047	5.9649	3.9264	3.7483	1.6782	2.6905	2.7987	4.1397	7.8611	1.0216	3.4716	2.6525	0.2491	7.0238	8.3442	7.6435	6.4302
TCGA-04-1364-01	4.642	5.8232	4.9615	0.9003	4.4799	0.1815	5.2358	1.9747	0.3379	0.3303	7.9337	3.5693	0.0972	1.1359	0.8947	6.4781	0.9666	4.6245	5.399	5.3283	4.228	0.0095	0.2517	5.4295	2.5906	6.7108	1.3048	4.4428	7.1925	2.7692	6.9805	7.2287	6.7766	6.2842	3.995	1.9166	2.3872	3.2198	2.7165	5.5075	7.5337	6.2658	4.2716	2.2205	0.7974	8.457	8.364	7.6071	5.5373
TCGA-24-1104-01	5.2175	6.1474	3.8801	2.0747	4.8474	0.0524	4.3031	2.9926	0.8949	0.6983	7.2301	1.5823	2.5828	2.6186	2.6506	8.7372	0.2948	6.7384	4.8692	7.0921	6.1809	0.0387	2.5166	2.4429	0.177	6.2102	0.9361	3.6677	6.3562	2.4921	6.2429	6.7254	7.0439	6.2577	4.2316	2.5609	5.9942	3.0574	2.7476	3.0003	9.1999	5.6983	3.1152	4.1612	2.1859	6.4233	6.7898	5.8218	5.5186
TCGA-31-1944-01	5.3683	5.9343	5.0502	1.1845	2.7904	0.6498	4.7478	2.1259	0.0831	0.9323	7.3944	1.7167	3.6493	1.3688	2.8104	10.1228	0.1307	8.05	6.685	7.0244	6.4482	0.0647	3.6983	2.0835	0.7674	6.4806	2.0297	3.6761	6.6518	1.5539	6.456	7.758	7.0335	6.6277	3.3211	3.7097	3.3457	1.6149	2.2281	5.1545	6.8617	0.594	2.9649	1.939	1.9484	4.9865	6.748	6.1947	6.1554
TCGA-04-1542-01	3.7337	5.8804	4.608	0.4716	4.6914	0.0428	5.6992	1.7886	0.046	0.2497	8.45	2.7582	0.2696	0.9706	1.4012	6.991	0.8102	4.7551	4.6867	5.0713	4.6616	0.0052	0.4658	2.5479	0.4867	7.1626	0.7259	3.2766	7.326	2.5647	6.6264	7.1974	6.4711	5.9116	3.8262	1.1649	1.3094	2.1813	0.4555	4.5908	8.5832	0.3427	2.7961	1.4152	0.6819	6.3349	7.1493	6.2047	4.7001
TCGA-23-1026-01	4.1105	5.3228	4.8138	1.4955	4.361	0.1198	5.2494	2.1947	0.0142	1.2109	7.3988	2.2689	1.9375	1.2357	2.6356	10.1242	0.0131	8.0905	5.7586	7.3534	6.6678	0.6977	3.4768	4.0338	0.1502	6.3127	1.3649	3.9554	6.6987	2.154	7.3773	7.5563	6.9937	5.5858	3.5986	3.3408	3.219	1.681	2.0928	4.1658	6.8094	0.3909	2.2282	1.2033	0.1772	7.1632	7.1079	7.0247	5.5042
TCGA-25-1628-01	4.0492	5.387	5.0193	3.5694	3.6249	0.4655	4.9765	3.8627	0.2292	3.4911	6.8567	3.2373	6.1972	2.2273	3.98	11.5746	0.5669	10.2203	6.8615	8.0365	7.6053	0.3761	5.1847	5.1815	0.0866	6.2996	1.8095	4.1427	6.4403	2.7443	5.6625	6.5065	5.927	5.8215	4.2018	3.3871	3.928	3.0519	3.1973	4.5867	6.6468	0.5555	3.4004	1.8033	1.3426	5.857	7.1827	5.8865	5.2091
TCGA-29-1707-02	4.7418	5.8605	4.5793	0.4128	4.5055	0	4.378	0.4033	0.0076	0.6365	6.9753	3.0817	0.3909	0.5806	0.7591	6.7771	0	5.6893	5.7612	5.1952	4.6525	0.0239	0.2219	0.6757	0.1826	6.1479	1.5651	4.0751	6.9282	2.8772	5.695	6.5082	5.423	6.602	3.6492	2.9058	2.2118	0.5509	2.261	3.9486	8.3599	5.0393	3.3424	1.7944	0.365	7.3317	7.7281	6.5669	4.8671
TCGA-24-1844-01	4.579	5.4553	4.6777	2.2878	4.3033	0.1105	4.7317	4.2476	1.2425	0.662	7.1513	2.6983	0.4277	2.1251	1.2721	8.0906	2.4036	6.5224	5.4842	7.0981	6.2594	0.1603	1.7287	2.2018	1.5355	7.2667	1.6102	3.7163	7.4479	2.5747	7.5567	7.7732	6.7535	5.8079	4.2903	1.6187	5.3535	2.9513	1.8604	5.4	7.6156	0.963	4.3015	3.2399	1.2055	7.1142	7.3103	5.9219	5.6548
TCGA-23-2078-01	4.9213	5.3195	4.0123	2.8333	4.2153	0.1847	5.4895	3.2249	0.2096	2.0411	6.9638	2.2367	4.0746	1.8917	3.0084	11.5628	0.4017	10.0691	6.5828	9.0555	8.2596	2.1415	3.5896	4.7321	1.0136	6.7951	2.425	3.5033	5.7596	1.1337	6.3853	7.3192	6.5695	5.4726	4.3233	3.0637	1.1842	2.2286	2.5831	4.0297	7.166	0.3922	3.6781	1.9718	0.3861	5.7458	7.429	6.6951	5.5738
TCGA-13-0891-01	5.2637	5.2277	5.5583	0.7092	5.0275	0	5.2496	0.9016	0.8729	1.4509	8.2945	4.3946	0.3337	1.3578	1.0088	5.9462	0	4.6488	5.9862	4.7332	4.6693	0.0085	0.3709	0.866	0.0281	7.1871	0.3766	4.2034	7.9012	1.9224	6.0149	5.9722	6.9269	6.3898	3.2106	4.1708	3.5668	3.5355	1.411	3.1589	8.2854	8.793	6.1787	6.0167	0.6169	4.2244	7.5832	6.7149	4.5712
TCGA-24-2289-01	4.7916	5.4624	4.3638	2.2954	3.088	0.1539	4.6208	2.7608	0.0643	2.0643	6.9086	2.274	4.8769	3.2193	4.302	11.997	0.2126	10.3794	6.703	8.3266	7.6449	0.6714	5.4799	5.6154	0.7541	6.2455	2.4224	4.1259	5.3441	1.6046	6.3965	7.2692	6.0748	6.0431	3.6195	2.8151	0.6133	2.1215	3.0805	4.6439	7.1657	5.5949	3.8568	2.4801	0.2837	8.1607	5.8991	6.3706	5.2581
TCGA-13-1481-01	3.9615	5.3705	4.4636	2.0532	4.6588	0.6775	5.0222	3.6577	0.9284	2.7444	8.1522	2.5625	5.5884	1.7358	3.584	11.0776	0.965	9.4358	6.8633	7.4309	7.2725	0.1801	4.0209	4.9032	0.1068	6.2018	1.8461	4.642	6.7319	1.7215	6.2649	6.5603	6.3511	6.0171	3.6848	3.7791	1.2459	3.736	1.8452	5.7351	7.344	4.7307	3.9802	2.5329	1.2767	6.6532	7.4383	6.2996	6.044
TCGA-25-2397-01	4.3852	5.9912	4.9633	3.6581	4.9123	0.0182	5.4215	4.7678	0.0955	0.2636	7.5795	2.5302	0.6488	2.7504	2.1137	5.5487	0.1164	5.1416	4.9368	4.3889	3.4738	0.0321	3.2021	1.0088	0.1178	6.3642	1.5297	4.1904	7.869	1.8782	5.9953	8.507	7.5261	5.8454	3.7402	1.6086	2.1894	3.3003	1.6875	5.3299	8.0987	1.9125	5.0808	4.4211	0.0178	5.6491	6.7777	5.7705	5.6368
TCGA-24-1545-01	4.3127	5.4312	4.3157	2.6158	3.2932	0.187	5.0553	4.0106	0.2147	2.2282	7.3151	2.508	5.0131	1.8471	3.4553	10.9675	0.1977	9.5599	6.0639	7.0746	6.7894	0.434	5.0367	4.8001	0.8415	6.4356	2.169	3.3529	6.5364	2.9603	6.6647	6.3885	5.6433	6.3148	3.3117	3.2534	4.1062	2.3705	2.9508	5.0702	6.9829	4.5565	3.2836	1.4998	0.4876	6.5451	6.3434	5.3534	5.2452
TCGA-61-1907-01	5.0451	6.1392	4.9566	2.4756	3.9283	0.077	4.249	4.8434	0.5215	0.5563	9.0616	1.5239	0.0649	0.2155	1.0083	3.6899	1.4361	2.6582	3.6195	2.7314	2.453	0.0078	0.0929	2.0739	0.7655	5.721	0.9529	4.8124	6.7315	1.7804	6.111	7.6358	7.8648	7.0254	3.5824	1.3324	0.2409	0.6227	2.1175	5.43	7.803	1.1695	3.9049	1.2573	0.0588	6.9212	8.0616	7.2142	5.2318
[truncated: 52 more columns]
