# Supplementary material for: Signaling pathway network alterations in human ovarian cancers identified with quantitative mitochondrial proteomics
Source: EPMA J. 2019 Jun 8;10(2):153–72. doi: 10.1007/s13167-019-00170-5 (PMC6562010; doi:10.1007/s13167-019-00170-5)
Supplement: Supplementary file 9 — (XLS 86 kb) [file 13167_2019_170_MOESM9_ESM.xls]

## Sheet: Sheet1
Supplementary Table 5. Multiple post-translational modifications (PTMs) predicted in 102 hub molecules with SysPTM database.
Protein ID	Gene Name	Species	PTM Type	PTM Subtype	PTM site	Source Type
B1AHC8	XRCC6	Homo sapiens (Human)	Phosphorylation		S2	SysPTM-B
			Phosphorylation	O-Phosphorylation	S6, S27, S37	SysPTM-A
			Acetylation		S2, K31	SysPTM-A;SysPTM-B
			Ubiquitination		K123, K238, K317, K351	SysPTM-B
B4DER3	ITPR1	Homo sapiens (Human)	Phosphorylation	O-Phosphorylation	S421	SysPTM-A
Q6IN67	HYOU1	Homo sapiens (Human)	Glycosylation		N155, N515, N596	SysPTM-A
P42025	ACTR1B	Homo sapiens (Human)	Acetylation		K32	SysPTM-A
			Acetylation	N-terminal Acetylation	M1	SysPTM-A
			Nitration		Y4	SysPTM-A
			Phosphorylation	O-Phosphorylation	S3, Y4, Y171, S247, S304, T305, T248, Y338	SysPTM-A
			Ubiquitination		K32, K61, K119, K308, K319, K320	SysPTM-A;SysPTM-B
P08913	ADRA2A	Homo sapiens (Human)	Phosphorylation		T246, T344	SysPTM-B
			Phosphorylation	O-Phosphorylation	S171, Y132, S134, T136, T227, S296, S297, S298, S299, S324, S331, S232, S360, T373	SysPTM-A
			Methylation	N-terminal Methylation	K318, R353	SysPTM-A
			Methylation	N-terminal Methylation	K318	SysPTM-A
			Acetylation		K175	SysPTM-A
			Palmitoylation	S-Palmitoylation	C442	SysPTM-A
P11766	ADH5	Homo sapiens (Human)	Acetylation	N-terminal Acetylation	A2	SysPTM-A;SysPTM-B
			Acetylation		K18, K101, K107, K226, K228, K315, K330, K338, K357, K366	SysPTM-A;SysPTM-B
			Oxidation		M123, M336, M362	SysPTM-B
			Phosphorylation	O-Phosphorylation	T127, S128, T131, S247, T303	SysPTM-A;SysPTM-B
			Phosphorylation		S324, S351	SysPTM-B
			Ubiquitination		K7, K9, K18, K84, K101, K107, K113, K120, K226, K228, K233, K323, K330, K315, K338, K339, K366	SysPTM-A;SysPTM-B
P00352	ALDH1A1	Homo sapiens (Human)	Acetylation	N-Acetylation	K252, K419, K435	SysPTM-A;SysPTM-B
			Acetylation		S2, K65, K91, K128, K353, K362, K367, K410, K495	SysPTM-A;SysPTM-B
			Methylation	N-terminal Methylation	R68, R85	SysPTM-A
			Oxidation		M409	SysPTM-B
			Phosphorylation	O-Phosphorylation	S2, T6, T105, Y119, Y154, T267, T337, S360, S413, T424, Y426, S429, Y481	SysPTM-A;SysPTM-B
			Phosphorylation		S4	SysPTM-B
O75891	ALDH1L1	Homo sapiens (Human)	Acetylation		K703, K882, K767, K668, K865, K128, K608, K463, K660, K38, K48, K35, K479, K876, K229, K735, K615, K733, K645, K55, K845, K656	SysPTM-A
			Oxidation		M694, M659, M286, M734, M696, M420, M299	SysPTM-B
			Phosphorylation	O-Phosphorylation	Y105, S671, T251, S405, T159, T613, S354, T162, S629, S161, Y200, S252, Y164, T345, Y892, S631	SysPTM-A
			Phosphorylation		T544,S651	SysPTM-B
			Ubiquitination		K703, K757, K668, K845, K394, K767, K469, K876, K615, K882, K479, K55, K865, K21, K608, K48, K229, K656, K852, K620, K205, K660, K415, K677, K645, K597, K290, K669, K349, K206, K38, K298, K128	SysPTM-A;SysPTM-B
P02768	ALB	Homo sapiens (Human)	Acetylation		K549, K97, K36, K75, K214, K558, K229, K186, K257, K161, K402, K456, K286, K597, K499, K236, K426, K347, K305, K223, K249, K219, K581, K598, K562, K300, K396, K44, K183, K130, K264, K438, K375, K543, K437, K117, K468, K198, K569, K298, K160, K65, K524, K565, K205, G423	SysPTM-A;SysPTM-B
			Disulfide Bridge		C302, C384, C192-C201, C416-C462, C224, C289-C303, C500, C269, C77-C86, C340, C538, C582-C591, C582, C416, C77, C99, C114, C340-C385, C148, C302-C313, C114-C125, C192, C500-C511, C148-C193, C289, C269-C277, C461, C538-C583, C384-C393, C224-C270, C461-C472, C485, C485-C501, C99-C115	SysPTM-A
			Glycation		K463, K36, K341, K223, K375, K305, K558, K257, K549	SysPTM-A
			Glycosylation	N-Glycosylation	K300, K549, K75, K161, K463, K597, K569, K223, K249, N342, K186, K468, D518, K560, K347, K305, K402, K337, K437	SysPTM-A
			Glycosylation		K286, K198, K205, K543, K257, K456, K130, K264, K460, K88, K413, R496, K183, K219, K160, K490, K65, K383, R242, K97, K396, K117, K499, K426, K298, K524	SysPTM-B
			Methylation	N-terminal Methylation	K75,K558	SysPTM-A
			Phosphorylation	O-Phosphorylation	Y287, S82, Y425, Y377, S294, S18, T446, T92, T260, Y164, T590, Y394, Y108, S297, Y521, T444, S451, S336, T520, S366, S328, T564, Y162, Y17, T551, S443, T379, T376, Y54, Y365, S14, Y174, S217, S603, T107, Y476, Y172, Y343	SysPTM-A
			Phosphorylation		S89, T100, T103	SysPTM-B
			Proteolytic Cleavage		D332, L447	SysPTM-A
			Ubiquitination		K229, K298	SysPTM-A
Q9BXN1	ASPN	Homo sapiens (Human)	Acetylation		K150, K123, K312, K262	SysPTM-A
			Disulfide Bridge		C79-C88,C333-C366	SysPTM-A
			Glycosylation		N282, N275	SysPTM-A
			Phosphorylation	O-Phosphorylation	S372	SysPTM-A
O75531	BANF1	Homo sapiens (Human)	Acetylation		K64, T2, T3, M1	SysPTM-A;SysPTM-B
			Oxidation		M15	SysPTM-B
			Phosphorylation	O-Phosphorylation	T3, Y43, S4, S22, T2	SysPTM-A;SysPTM-B
			Ubiquitination		K41	SysPTM-B
Q9BUT1	BDH2	Homo sapiens (Human)	Acetylation		K124, K48, K139, K151	SysPTM-A
			Phosphorylation	O-Phosphorylation	S132	SysPTM-A
			Ubiquitination		K48, K159, K32, K42, K124	SysPTM-A;SysPTM-B
P61604	HSPE1	Homo sapiens (Human)	Acetylation		K40, K86, K70, K8, K80, K99	SysPTM-A
			Acetylation	N-Acetylation	K56	SysPTM-A
			Acetylation	N-terminal Acetylation	A2,K36	SysPTM-A
			N6-malonyllysine		K40, K56, K54	SysPTM-A
			Phosphorylation	O-Phosphorylation	Y76, Y88, S51, S64, S37, T79	SysPTM-A
			Ubiquitination		K40, K8, K28, K86	SysPTM-A
P02452	COL1A1	Homo sapiens (Human)	Acetylation		K277, K759, K520, K505	SysPTM-A
			Allysine		K170	SysPTM-A
			Glycosylation	O-Glycosylation	K265	SysPTM-A
			Glycosylation	N-Glycosylation	N1365	SysPTM-A;SysPTM-B
			Hydroxylation		K265	SysPTM-A
			Oxidation		M1358, M181	SysPTM-B
			Phosphorylation	O-Phosphorylation	S1125, S889, S867, S546, T172, S1023, S171, S176, S543	SysPTM-A
			Phosphorylation		S433, S291, T948, S639, S936	SysPTM-B
			Proteolytic Cleavage		C91, G118	SysPTM-A
			Pyrrolidone carboxylic acid		Q162	SysPTM-A
P02458	COL2A1	Homo sapiens (Human)	Acetylation		K773, K542, K764	SysPTM-A
			Glycosylation	O-Glycosylation	K608, K620, K308, K287, K299	SysPTM-A
			Glycosylation	N-Glycosylation	N1388	SysPTM-A
			Hydroxylation		P314, P644, P671, P587, P557, P350, P566, P434, K374, P230, P260, P401, P512, P506, P482, P416, P269, P365, P233, K470, P659, P410, P320, P425, P398, P395, P431, P473, P245, K452, P458, P293, K527, P623, P440, K620, K287, P368, P284, P278, P632, P371, P668, P590, K299, P248, P212, P497, P251, P626, P518, K464, P551, P305, P599, P281, P605, P329, P530, K419, K308, P356, K608, P581, K542, P674, P61…	SysPTM-A
			Phosphorylation	O-Phosphorylation	S536, Y41, S1416, T1307	SysPTM-A
			Proteolytic Cleavage		G981, G975, G912, G906,G978, G909	SysPTM-A
			Ubiquitination		K634, K608, K616	SysPTM-A
P02461	COL3A1	Homo sapiens (Human)	Acetylation		K1387	SysPTM-A
			Disulfide Bridge	Interchain Disulfide Bridge	C1197, C1196	SysPTM-A
			Glycosylation	O-Glycosylation	K263	SysPTM-A
			Hydroxylation		K977, K1106, K284, K263, K860, K1094	SysPTM-A
			Phosphorylation	O-Phosphorylation	Y1370, Y1378, S1383, S1237	SysPTM-A
			Ubiquitination		K757	SysPTM-A
P08572	COL4A2	Homo sapiens (Human)	Acetylation		K1002, K456, K453	SysPTM-A
			Disulfide Bridge		C1646-A1705, C1537-Y1590, C1612-G1708, C1504-D1593, C1549-C1555, C1658-C1665	SysPTM-A
			Glycosylation	N-Glycosylation	N138	SysPTM-A
			Phosphorylation	O-Phosphorylation	Y327, Y1586, S1687, S321, T1403, S1683, T1204, Y306, S1446	SysPTM-A
			Phosphorylation		S1475	SysPTM-B
P12109	COL6A1	Homo sapiens (Human)	Acetylation		K121, K134	SysPTM-A;SysPTM-B
			Acetylation		K134	SysPTM-A
			Glycosylation	N-Glycosylation	N896, N212, N516, N804	SysPTM-A
			Phosphorylation	O-Phosphorylation	Y793, Y878, T157, T104, Y152, Y165	SysPTM-A
			Phosphorylation		S201, S486, S116, S1008	SysPTM-B
			Ubiquitination		K301	SysPTM-A
P12110	COL6A2	Homo sapiens (Human)	Acetylation		K408, K609	SysPTM-A
			Acetylation		K609	SysPTM-A
			Glycosylation	N-Glycosylation	N140, N785, N954, N897	SysPTM-A;SysPTM-B
			Glycosylation		N912	SysPTM-B
			Oxidation		M801, M786, M141	SysPTM-B
			Phosphorylation	O-Phosphorylation	Y597, S126, S683, S705, Y665, S399, T701, S685, S666, T703, S127	SysPTM-A
			Phosphorylation		T207	SysPTM-B
			Ubiquitination		K688, K120, K393, K692, K1000, K197	SysPTM-A
A6NMZ7	COL6A6	Homo sapiens (Human)	Acetylation		K472	SysPTM-A
			Glycosylation	N-Glycosylation	N930, N275, N288, N298, N988, N198, N1290	SysPTM-A
			Phosphorylation	O-Phosphorylation	S1492, Y966, Y247, T414, T730, Y1833, S321, S1489, T515, S371, S1369	SysPTM-A
			Ubiquitination		K2206, K2216	SysPTM-A
P27658	COL8A1	Homo sapiens (Human)	Acetylation		K178	SysPTM-A
			Phosphorylation	O-Phosphorylation	S20, Y692, S18, Y613, Y689, Y687, S21, T688	SysPTM-A
Q05707	COL14A1	Homo sapiens (Human)	Glycosylation	N-Glycosylation	N1384, N372, N94, N1388	SysPTM-A
			Glycosylation	O-Glycosylation	K1701, K1601, K1526, K1523, K1485, K1698, K1476	SysPTM-A
			Hydroxylation		P1497, P1556, P1729, K1601, P1680, P1544, P1741, P1715, P1550, P1482, P1677, P1747, P1517, P1668, P1756, P1568, P1689, P1574, P1598, P1643, P1470, P1735, K1701, P1580, K1485, P1726, K1698, P1659, P1503, P1674, P1538, P1577, P1662, P1686, P1732, P1704, P1467, P1565, K1476, P1532, P1656, K1523, P1665, K1526, P1595, P1520	SysPTM-A
			Phosphorylation	O-Phosphorylation	Y1118, Y662, T970, Y988, T439, S1128, S963, T989, Y1758, T1125, Y1767	SysPTM-A
			Phosphorylation		Y230, S1648, S1728	SysPTM-B
Q07092	COL16A1	Homo sapiens (Human)	Acetylation		K601	SysPTM-A
			Phosphorylation	O-Phosphorylation	S4, Y1361, S612, T855, T105, S196	SysPTM-A
P28845	HSD11B1	Homo sapiens (Human)	Methylation	N-terminal Methylation	K56	SysPTM-A
			Glycosylation	N-Glycosylation	N123, N162	SysPTM-A
P25685	DNAJB1	Homo sapiens (Human)	Acetylation	N-Acetylation	K44	SysPTM-A;SysPTM-B
			Acetylation		K195, K181, K242	SysPTM-A
			Oxidation		M293	SysPTM-B
			Phosphorylation	O-Phosphorylation	S177, T205, T180, T307, S261, T88, S196, S252, Y176, Y5, T227, S151, S89, S186	SysPTM-A
			Phosphorylation		S171	SysPTM-B
			Ubiquitination		K306, K195, K35, K21, K46, K44, K296, K286, K181, K3, K158, K344	SysPTM-A
Q13217	DNAJC3	Homo sapiens (Human)	Acetylation		K206, K212	SysPTM-A
			Methylation	N-terminal Methylation	K407, K46	SysPTM-A
			Phosphorylation	O-Phosphorylation	T8, S6, S215, T95, S9	SysPTM-A
			Ubiquitination		K133, K296, K290, K150, K446, K270, K96	SysPTM-A
Q9NTX5	ECHDC1	Homo sapiens (Human)	Acetylation		K217, A8	SysPTM-B
			Phosphorylation	O-Phosphorylation	S16, T175, T175, S205	SysPTM-A
			Ubiquitination		K100, K210, K301, K45, K221, K108, K179, K59, K302, K9, K115, K204	SysPTM-A;SysPTM-B
P30084	ECHS1	Homo sapiens (Human)	Acetylation	N-Acetylation	K118	SysPTM-A;SysPTM-B
			Acetylation		K40	SysPTM-A
			Oxidation		M250	SysPTM-B
			Phosphorylation	O-Phosphorylation	T251, T194, Y137, Y35, S186	SysPTM-A;SysPTM-B
			Ubiquitination		K261	SysPTM-A;SysPTM-B
Q08426	EHHADH	Homo sapiens (Human)	Acetylation	N-Acetylation	K346	SysPTM-A
			Acetylation		K219, K171, K532, K165, K577, K722, K598, K584, K464	SysPTM-A
			Phosphorylation	O-Phosphorylation	Y580,Y580, S359, Y243, T153, Y582, T27, S714	SysPTM-A
Q96RP9	GFM1	Homo sapiens (Human)	Acetylation		K468, K175	SysPTM-A
			Phosphorylation	O-Phosphorylation	T121, T739, T383, T387, Y735, T128, Y385, Y68, S291, Y69	SysPTM-A
			Phosphorylation		Y165,S91	SysPTM-B
			Ubiquitination		K280	SysPTM-A
P43897	TSFM	Homo sapiens (Human)	Acetylation		K76	SysPTM-A
			Phosphorylation	O-Phosphorylation	Y216, Y59, S270, Y212, T324	SysPTM-A
			Ubiquitination		K161, K192, K200	SysPTM-A;SysPTM-B
P49411	TUFM	Homo sapiens (Human)	Acetylation	N-Acetylation	K256	SysPTM-A;SysPTM-B
			Acetylation		K447, K342, K405, K91, K79, K238, K361, K311, K88, K351, K418, K90	SysPTM-A;SysPTM-B
			Oxidation		M399,M340,M414	SysPTM-B
			Phosphorylation	O-Phosphorylation	Y266, Y133, S312, Y246, T273, S267	SysPTM-A
			Phosphorylation		T278	SysPTM-B
			Ubiquitination		K311, K91, K447, K79, K88, K256, K361, K234, K238, K286, K90, K297, K418, K32, K364	SysPTM-A;SysPTM-B
O15371	EIF3D	Homo sapiens (Human)	Oxidation		M180	SysPTM-B
			Phosphorylation	O-Phosphorylation	Y318, T230, Y50, S521, S67, S528, Y446, S308, Y69, S529, T91, Y360, S161, T526, Y520, Y30, Y55, T548, T241, T49, T46, Y358	SysPTM-A;SysPTM-B
			Phosphorylation		S274,S166,S34	SysPTM-B
			Ubiquitination		K53, K41, K142, K514, K280, K505, K90, K426, K35, K350, K275, K204, K171, K510, K139, K127, K431	SysPTM-A;SysPTM-B
P60228	EIF3E	Homo sapiens (Human)	Acetylation	N-terminal Acetylation	A2	SysPTM-A
			Acetylation		K275,K193	SysPTM-A
			Phosphorylation	O-Phosphorylation	Y445, T439, S412, S399, S442, T161, Y401	SysPTM-A
			Ubiquitination		K93, K193, K409, K35, K383, K82, K425, K279, K265, K407, K41, K387, K120	SysPTM-A
Q13347	EIF3I	Homo sapiens (Human)	Acetylation		K264,K30	SysPTM-A
			Phosphorylation	O-Phosphorylation	Y308, Y300, S207, Y139, T256, Y241	SysPTM-A
			Ubiquitination		K282, K224, K264, K2, K17, K213, K85, K91, K298, K141, K30, K185, K176, K208	SysPTM-A
Q96HE7	ERO1L	Homo sapiens (Human)	Disulfide Bridge		C85-A391, C35-C46, C208-C241, C37-C48, C99-C104	SysPTM-A
			Glycosylation	N-Glycosylation	N280	SysPTM-A
			Phosphorylation	O-Phosphorylation	Y59,Y266,Y248,S143,T405,Y73,S353	SysPTM-A
			Redox-active		CGRRDC94-99,CFKC394-397	SysPTM-A
			Ubiquitination		K150	SysPTM-A
P30040	ERP29	Homo sapiens (Human)	Acetylation		K54, K204, K69, K107	SysPTM-B
			Oxidation		M221	SysPTM-B
			Phosphorylation	O-Phosphorylation	Y64, Y47, T133, Y66, T222, S219	SysPTM-A
			Ubiquitination		K243,K48,K182	SysPTM-A;SysPTM-B
Q9HAV0	GNB4	Homo sapiens (Human)	Acetylation	N-terminal Acetylation	S2	SysPTM-A;SysPTM-B
			Acetylation		K78	SysPTM-A
			Oxidation		M37	SysPTM-B
			Phosphorylation	O-Phosphorylation	S74, S2, Y111, Y239, S227, T34	SysPTM-A
			Ubiquitination		K301,K23	SysPTM-A
P23378	GLDC	Homo sapiens (Human)	Acetylation		K789, K883, K773, K871, K664, K872, K514, K648, K423	SysPTM-A
			Phosphorylation	O-Phosphorylation	T832, S39, Y537, S873, S38, T830, S925, Y839	SysPTM-A
			Phosphorylation		Y361,Y858	SysPTM-B
			Ubiquitination		K977, K871, K774, K358, K447, K773, K514, K981, K272, K423, K883, K789, K672	SysPTM-B
P36269	GGT5	Homo sapiens (Human)	Glycosylation	N-Glycosylation	N550	SysPTM-A
P63096	GNAI1	Homo sapiens (Human)	Acetylation		K248, K197, K70, K35,	SysPTM-A
			Myristoylation		G2	SysPTM-A
			Phosphorylation	O-Phosphorylation	Y69, Y320, S62, Y61, S98, S252, S206, S44, Y167, Y155	SysPTM-A
			Ubiquitination		K92, K180, K345, K46, K29, K277, K51, K197, K349, K271, K192, K248, K35, K128, K330	SysPTM-A
Q96SL4	GPX7	Homo sapiens (Human)	Phosphorylation	O-Phosphorylation	Y147	SysPTM-A
P11021	HSPA5	Homo sapiens (Human)	Acetylation		K376, K601, K138, K118, K633, K585, K340, K96, K617, K123, K619, K579, K113, K268, K154, K651, K125, K163, K122, K620, K152, K352, K547, K164, K353, K554	SysPTM-A
			Methylation	N-terminal Methylation	K591,K581,K585	SysPTM-A
			Phosphorylation	O-Phosphorylation	Y466, Y160, T485, Y570, T441, Y39, S588, T518, T534, T37, S354, T203, S14, Y127, T229, T648, S587, S146, S4, T189	SysPTM-A;SysPTM-B
			Phosphorylation		S632	SysPTM-B
			Ubiquitination		K123, K474, K547, K152, K352, K163, K268, K138, K213, K113, K523, K601, K376, K353, K447, K340, K118, K573, K164, K464, K125, K370, K96, K185, K81, K326, K154, K122, K344, K382	SysPTM-A
Q9Y2Q3	GSTK1	Homo sapiens (Human)	Acetylation		K71, K94, K165, K158, K169, K54, K225, K54, K71	SysPTM-B
			Oxidation		M66	SysPTM-B
			Phosphorylation	O-Phosphorylation	S98, S148, T104, S96, T161, Y65	SysPTM-A;SysPTM-B
			Ubiquitination		K71, K116, K71, K214	SysPTM-A;SysPTM-B
P09488	GSTM1	Homo sapiens (Human)	Acetylation		K152, K156, K126, K199	SysPTM-A
			Oxidation		M35	SysPTM-B
			Phosphorylation	O-Phosphorylation	S73, T71, Y79, Y23	SysPTM-A
			Phosphorylation		T34,Y33	SysPTM-B
			Ubiquitination		K31, K199, K218, K193, K52, K50, K211, K144, K32	SysPTM-A;SysPTM-B
P28161	GSTM2	Homo sapiens (Human)	Acetylation		K199,K144	SysPTM-A
			Phosphorylation	O-Phosphorylation	T71,S200,S201,Y23	SysPTM-A
			Ubiquitination		K199, K218, K31, K50, K193, K69	SysPTM-A
P21266	GSTM3	Homo sapiens (Human)	Acetylation		K71,S2	SysPTM-A
			Phosphorylation	O-Phosphorylation	Y66,T75,S122	SysPTM-A
			Ubiquitination		K54, K73, K71, K222, K215, K197, K128, K35, K209	SysPTM-A;SysPTM-B
P46439	GSTM5	Homo sapiens (Human)	Acetylation		K126	SysPTM-A
			Phosphorylation	O-Phosphorylation	Y41,T71	SysPTM-A
			Ubiquitination		K52, K50	SysPTM-A
P07305	H1F0	Homo sapiens (Human)	Acetylation		K161, K12, K108, K14, T2, K121, M1, K82, K59, K52, K109, K97	SysPTM-A
			Deamidation		N4	SysPTM-A
			Glycosylation		N4	SysPTM-B
			Methylation	N-terminal Methylation	K102, K155, K82, K12, K108, K59	SysPTM-A
			Oxidation		M31	SysPTM-B
			Phosphorylation	O-Phosphorylation	T141, T2, S171, S7, Y58, S66, S124, S5, S92, T119, T153, S104	SysPTM-A;SysPTM-B
			Ubiquitination		K82, K149, K59, K27, K155, K85, K40, K157	SysPTM-A;SysPTM-B
P16403	HIST1H1C	Homo sapiens (Human)	Acetylation		K17, K169, K106, K160, S2, K191, K75, K85, K90, K97, K34, K63, K52, K157, K64, K159, K46, K168, K187	SysPTM-A
			Methylation	N-terminal Methylation	K75, K52, K187, K63, K168, K34, K119, K26, K46	SysPTM-A
			Phosphorylation	O-Phosphorylation	T165, S173, S41, S89, T146, S2, S36, S104, T4, T31, S78, T99, S55, Y71, S113, T92, T167	SysPTM-A;SysPTM-B
			Ubiquitination		K140, K90, K85, K129, K159, K75, K169, K106, K52, K191, K109, K97, K63, K64, K17, K194, K206, K46, K130, K127, K110, K178, K168, K201, K34, K196, K136, K199, K160, K21, K119, K117, K22	SysPTM-A
P10412	HIST1H1E	Homo sapiens (Human)	Acetylation	N-Acetylation	K26	SysPTM-A
			Acetylation	N-terminal Acetylation	S2	SysPTM-A;SysPTM-B
			Acetylation		K85, K52, K130, K17, K160, K46, K168, K64, K34, K97, K129, K32, K106, K169, K75, K63, K90, K136, K137, K148	SysPTM-A
			Methylation	N-terminal Methylation	K26, K75, K169, K148, K159, K34, K63, K129, K97, K119, K64, K121, K192, K177, K106, K171	SysPTM-A;SysPTM-B
			Phosphorylation	O-Phosphorylation	T18, S36, S187, S78, T146, T4, T142, S2, S41, T99, S27, S172, Y71, S55, S104, T92, S113, S51	SysPTM-A;SysPTM-B
			Ubiquitination		K160, K137, K17, K64, K85, K46, K34, K75, K197, K63, K97, K195, K159, K52, K110, K21, K136, K148, K117, K90, K109, K106, K140, K22, K145	SysPTM-A
Q92522	H1FX	Homo sapiens (Human)	Acetylation	N-Acetylation	K185, K47, S2, K182	SysPTM-A
			Acetylation		K195, K196, K179, K180, K174, K198, K199	SysPTM-A
			Methylation	N-terminal Methylation	K210, K196, R128, K207	SysPTM-A
			Phosphorylation	O-Phosphorylation	S2, S33, S113, S31, T22, S27	SysPTM-A
			Ubiquitination		K145, K47, K20, K106, K23,	SysPTM-A
P16104	H2AFX	Homo sapiens (Human)	Acetylation	N-terminal Acetylation	S2	SysPTM-A
			Acetylation		K10, K134, K37, K6, K128, K119, K120, K135	SysPTM-A;SysPTM-B
			Deamidation		Q138	SysPTM-B
			Dephosphorylation		S140	SysPTM-A
			Methylation		K119	SysPTM-B
			Phosphorylation	O-Phosphorylation	S140, T121, T137, S2, S122, Y143, Y40, T124, T102, S20	SysPTM-A;SysPTM-B
			Ubiquitination		K128, K134, K135, K120, K96, K119	SysPTM-A;SysPTM-B
O75367	H2AFY	Homo sapiens (Human)	Acetylation		K153, K7, K18, K304, K159, K12, K134, K123, K143, K147	SysPTM-A
			Methylation	N-terminal Methylation	K123, K18, K236, K239, K238	SysPTM-A
			Phosphorylation	O-Phosphorylation	S138, T175, T178, S173, S146, T174, S140, T129, S316, S170, Y362, S158, S313, T177, S172, S169	SysPTM-A
			Ubiquitination		K285, K117, K18, K123, K307, K295, K116, K189, K292, K235, K251, K304, K167, K323, K196, K121, K96, K305	SysPTM-A;SysPTM-B
P0C0S5	H2AFZ	Homo sapiens (Human)	Acetylation	N-Acetylation	K12	SysPTM-A;SysPTM-B
			Acetylation		K8, K5, K116, K14, K121, A2, K16	SysPTM-A;SysPTM-B
			Phosphorylation	O-Phosphorylation	Y61,S99	SysPTM-A
			Ubiquitination		K122, K78, K14, K116, K16, K126, K75, K102, K121, K6	SysPTM-A;SysPTM-B
P06899	HIST1H2BJ	Homo sapiens (Human)	Acetylation		K12, K24, K17, K21, K16, K6, K109, K13, K35, K47, K29, K25, K86	SysPTM-A
			Methylation	N-terminal Methylation	K6, K47, K109, K58	SysPTM-A
			Phosphorylation	O-Phosphorylation	S37, S65, Y84, Y38, S113, S15, S124, T89, S88, Y43, S7, Y41, S39	SysPTM-A
			Ubiquitination		K35, K109, K117, K44, K121, K47, K121	SysPTM-A;SysPTM-B
Q9NRV9	HEBP1	Homo sapiens (Human)	Acetylation		K121	SysPTM-A
			Phosphorylation	O-Phosphorylation	Y131, Y144, Y138	SysPTM-A
			Ubiquitination		K121, K49, K118, K96	SysPTM-A
Q6NVY1	HIBCH	Homo sapiens (Human)	Acetylation		K353, K92, K73	SysPTM-A
			Phosphorylation	O-Phosphorylation	Y330	SysPTM-A
			Ubiquitination		K112	SysPTM-A
Q9Y4L1	HYOU1	Homo sapiens (Human)	Acetylation		K198, K529	SysPTM-A
			Glycosylation		N596, N155, N515, N931, N862, N830, N869	SysPTM-A
			Phosphorylation	O-Phosphorylation	S527, S567, T269, S84, T73, S427, Y759, T727	SysPTM-A
			Ubiquitination		K398, K198, K91	SysPTM-A
P46199	MTIF2	Homo sapiens (Human)	Phosphorylation	O-Phosphorylation	Y449, S413, T419	SysPTM-A
			Glycosylation	N-Glycosylation	N2512	SysPTM-A
			Oxidation		M1793	SysPTM-B
			Phosphorylation		S1777,T1766, T1687, Y353, S1794, S1704, S2712, S2696, Y298, S1598, T1238, T2718, Y2649, S1792, S421, S704, T2732, T800, S1767, Y2275, T2434, S1764, S436, S1774, S2694, T276, S1729, T1937, S1589, S277, Y1144, T955, S2690, S1791, T420, Y1183, S2693, S1790, S1788, S1577, S689, S1574, S1728, Y2212, S689, S1574, S689, S1574, S1583, S1749, S1777, S1574, S689, S1794, S1764, S1795, S1711, S1574, T2655, T…	SysPTM-B
			Ubiquitination		K279, K77, K517, K451, K427, K462, K2247, K144, K424	SysPTM-A
P00568	AK1	Homo sapiens (Human)	Acetylation	N-terminal Acetylation	M1	SysPTM-A
			Acetylation		K21, K147, K27, K55, K31, K4, K166, K6, K155	SysPTM-A
			Oxidation		M1	SysPTM-B
			Ubiquitination		K31	SysPTM-A
P17612	PRKACA	Homo sapiens (Human)	Acetylation		K280, K267, K62, K24, K318	SysPTM-A;SysPTM-B
			Deamidation		N3	SysPTM-A
			Myristoylation		G2	SysPTM-A
			Phosphorylation	O-Phosphorylation	T188, Y323, S132, T194, T190, T41, S331, S318, S3, S326, T202, S11, T198, T196, T184, T49, S140, S339, T52, S213, Y205, Y331, S260, S110, S54, S15	SysPTM-A;SysPTM-B
			Ubiquitination		K48, K280, K93, K24, K190, K214, K267, K84, K320, K286, K17, K310, K346, K9	SysPTM-A;SysPTM-B
P22694	PRKACB	Homo sapiens (Human)	Acetylation		K267, K47, K280, K314, K314	SysPTM-A
			Deamidation		N3	SysPTM-A
			Myristoylation		G2	SysPTM-A
			Phosphorylation	O-Phosphorylation	S339, Y69, T202, T196, T325, S326, Y205, T198, T341, Y331, S322, Y70, T52, T49, S11, T245, S386, T243, Y12, T388, T249	SysPTM-A;SysPTM-B
			Ubiquitination		K280, K30, K24, K84, K73, K48, K286, K214, K93, K357, K365	SysPTM-A
P51884	LUM	Homo sapiens (Human)	Acetylation		K226, K181, K114	SysPTM-A
			Glycosylation	N-Glycosylation	N160	SysPTM-A;SysPTM-B
			Glycosylation		N127, N127, N88, N124, N126, N249, N252	SysPTM-A;SysPTM-B
			Phosphorylation	O-Phosphorylation	T209, Y224, Y233, S201, Y211	SysPTM-A
			Pyrrolidone carboxylic acid		Q19	SysPTM-A
			Sulfation		Y20, Y21, Y23	SysPTM-A
P20774	OGN	Homo sapiens (Human)	Acetylation		K210, K290	SysPTM-A
			Acetylation		K290	SysPTM-A
			Glycosylation	N-Glycosylation	N258, T80	SysPTM-A
			Glycosylation	O-Glycosylation	T80	SysPTM-A;SysPTM-B
			Phosphorylation	O-Phosphorylation	T3, T190, S201, T7, T23, Y123	SysPTM-A
			Ubiquitination		K281	SysPTM-B
P54886	ALDH18A1	Homo sapiens (Human)	Acetylation		K409, K347, K124, K149, K649, K424	SysPTM-A
			Oxidation		M112, M113	SysPTM-B
			Phosphorylation	O-Phosphorylation	S444, S103, T725, S446, S450, S248, S143, T760, S427, S136, S79, S429, S447	SysPTM-A
			S-nitrosylation		C674	SysPTM-B
			Sumoylation		K256, K258	SysPTM-A
			Ubiquitination		K662, K347, K424, K300, K767, K643, K761, K311, K605, K348, K432, K550,	SysPTM-A;SysPTM-B
P07237	P4HB	Homo sapiens (Human)	Acetylation		K375, K283, K103, K208, K444, K409, K385, K308, C397,	SysPTM-A
			Alkylation		C397, C53	SysPTM-A
			Phosphorylation	O-Phosphorylation	Y268, Y457, Y99, Y43, S331, S439, S32	SysPTM-A
			Redox-active		CGHC53-56	SysPTM-A
			S-nitrosylation		C312	SysPTM-B
			Ubiquitination		K200, K81, K444, K103, K308, K271, K375, K222, K247, K130	SysPTM-A;SysPTM-B
Q14554	PDIA5	Homo sapiens (Human)	Phosphorylation	O-Phosphorylation	Y364, Y178	SysPTM-A
Q9BY49	PECR	Homo sapiens (Human)	Phosphorylation	O-Phosphorylation	Y179	SysPTM-A
			Phosphorylation	O-Phosphorylation	T182	SysPTM-A
			Acetylation		K291	SysPTM-A
Q13162	PRDX4	Homo sapiens (Human)	Ubiquitination		K208	SysPTM-A
			Methylation	N-terminal Methylation	R173	SysPTM-A
			Acetylation		K99, K208	SysPTM-A
P51888	PRELP	Homo sapiens (Human)	Glycosylation	N-Glycosylation	N327, N124	SysPTM-A
			Acetylation		K235, K221	SysPTM-A
			Phosphorylation	O-Phosphorylation	Y156	SysPTM-A
Q8IZV5	RDH10	Homo sapiens (Human)	Phosphorylation	O-Phosphorylation	Y126, T297, Y294, T248, Y322	SysPTM-A
			Ubiquitination		K134, K319, K338, K121, K268	SysPTM-A
P30050	RPL12	Homo sapiens (Human)	Acetylation		K54, K83, K40	SysPTM-A;SysPTM-B
			Phosphorylation	O-Phosphorylation	S38, Y14, S165, S138, S126	SysPTM-A;SysPTM-B
			S-nitrosylation	S-Nitrosylation	C141, C17, C141	SysPTM-A
			Ubiquitination		K83, K99, K41, K130, K48, K61, K86, K54	SysPTM-A;SysPTM-B
P62750	RPL23A	Homo sapiens (Human)	Acetylation		K70, K23, K18	SysPTM-A
			Methylation	N-terminal Methylation	A2	SysPTM-A
			Phosphorylation	O-Phosphorylation	Y144, T42, T45, S43, S85, T95, Y74, Y137	SysPTM-A
			Ubiquitination		K152, K70, K30, K115, K14, K78, K134, K123	SysPTM-A
P32969	RPL9	Homo sapiens (Human)	Acetylation		K121, K28, K174, K2, K21,	SysPTM-A;SysPTM-B
			Oxidation		M1	SysPTM-B
			Ubiquitination		K51, K65, K2, K50, K121, K21, K28, K174, K59, K168, K82, K52	SysPTM-A;SysPTM-B
Q9H2W6	MRPL46	Homo sapiens (Human)	Acetylation	N-Acetylation	K265, K230	SysPTM-A;SysPTM-B
			Ubiquitination		K203, K132, K230	SysPTM-A;SysPTM-B
			Phosphorylation	O-Phosphorylation	Y84, T8	SysPTM-A
			Oxidation		M200	SysPTM-B
Q13405	MRPL49	Homo sapiens (Human)	Phosphorylation	O-Phosphorylation	T135, S92, T138	SysPTM-A
			Acetylation	N-terminal Acetylation	A2	SysPTM-A
P62070	RRAS2	Homo sapiens (Human)	Acetylation	N-terminal Acetylation	A2, K194, K196	SysPTM-A
			Phosphorylation	O-Phosphorylation	T190, Y43, S186, S10, Y105	SysPTM-A
			Prenylation		C201	SysPTM-A
			Ubiquitination		K128, K177, K106	SysPTM-A
P10301	RRAS	Homo sapiens (Human)	Phosphorylation	O-Phosphorylation	Y66, S201, T9, S155, Y58	SysPTM-A
			Prenylation		C215	SysPTM-A
			Ubiquitination		K192	SysPTM-A;SysPTM-B
P39019	RPS19	Homo sapiens (Human)	Acetylation	N-Acetylation	K23	SysPTM-A;SysPTM-B
			Acetylation		K77, K111, K144, K143	SysPTM-A;SysPTM-B
			Methylation	N-terminal Methylation	R67	SysPTM-A
			Oxidation		M75, M112	SysPTM-B
			Phosphorylation	O-Phosphorylation	S59, Y48	SysPTM-A
			Phosphorylation		S74	SysPTM-B
			Ubiquitination		K29, K43, K111, K38, K77, K7, K23	SysPTM-A;SysPTM-B
P60866	RPS20	Homo sapiens (Human)	Acetylation	N-terminal Acetylation	A2	SysPTM-A;SysPTM-B
			Acetylation		K4, K44, K8, K30, D5	SysPTM-A;SysPTM-B
			Methylation	N-terminal Methylation	K8	SysPTM-A
			Phosphorylation	O-Phosphorylation	T9, S93, T6, S95, T58, S31, T23	SysPTM-A;SysPTM-B
			Ubiquitination		K30, K67, K99, K49, K8, K34, K75, K4, K51, K59,	SysPTM-A;SysPTM-B
P23396	RPS3	Homo sapiens (Human)	Acetylation	N-terminal Acetylation	A2	SysPTM-A;SysPTM-B
			Acetylation		K62, K75, K108, K197, K214, K90, K10	SysPTM-A;SysPTM-B
			Methylation	N-terminal Methylation	R64, R65, R67	SysPTM-A
			Oxidation		M189, M236	SysPTM-B
			Phosphorylation	O-Phosphorylation	T46, T220, T221, S224, S209, T70, T242, Y167, Y166, Y120, Y87, S83, S104, T42, Y107, S6, S35	SysPTM-A
			S-nitrosylation	S-Nitrosylation	C97	SysPTM-A
			S-nitrosylation		C97, C134	SysPTM-B
			Sumoylation		K214, K230, K18	SysPTM-A
			Ubiquitination		K8, K230, K187, K62, K141, K201, K227, K10, K132, K214, K197, K75, K151, K108, K18, K185, K202, K7, K90	SysPTM-A;SysPTM-B
P82932	MRPS6	Homo sapiens (Human)	Phosphorylation	O-Phosphorylation	T18, Y4	SysPTM-A
			Ubiquitination		K23	SysPTM-A
P82933	MRPS9	Homo sapiens (Human)	Acetylation		K287, K380	SysPTM-A
			Acetylation		K380	SysPTM-A
			Phosphorylation	O-Phosphorylation	S214, Y300, T392, S114, Y262, Y110, T52, Y303,	SysPTM-A
			Ubiquitination		K254, K85, K119, K271	SysPTM-A
O15235	MRPS12	Homo sapiens (Human)	Phosphorylation	O-Phosphorylation	T32, T52, S29	SysPTM-A
			Ubiquitination		K122	SysPTM-A;SysPTM-B
P82914	MRPS15	Homo sapiens (Human)	Phosphorylation	O-Phosphorylation	S133, S256, Y189	SysPTM-A
			Ubiquitination		K74	SysPTM-A
Q9Y3D9	MRPS23	Homo sapiens (Human)	Ubiquitination		K108, K57	SysPTM-A
			Acetylation	N-Acetylation	K102	SysPTM-A
			Phosphorylation	O-Phosphorylation	T8	SysPTM-A
P60468	SEC61B	Homo sapiens (Human)	Phosphorylation	O-Phosphorylation	S19, S17, T5, S7, T9, S29, S14, S49, S13, T30	SysPTM-A
P48061	CXCL12	Homo sapiens (Human)	Disulfide Bridge		C30-C55, C32-C71	SysPTM-A
			Phosphorylation	O-Phosphorylation	Y28, Y82, S92	SysPTM-A
			Proteolytic Cleavage		P23, L26	SysPTM-A
Q9Y5M8	SRPRB	Homo sapiens (Human)	Phosphorylation	O-Phosphorylation	T214, S112, T114, S247,	SysPTM-A
			Ubiquitination		K249, K265, K227, K228, K188, K191, K181, K230, K199, K269	SysPTM-A
P37837	TALDO1	Homo sapiens (Human)	Acetylation	N-Acetylation	K269, K219, K258, K337, K321, K225, K226, K286, S2, K292, K203, K136, K307, K130, K314, M11, K7	SysPTM-A;SysPTM-B
			Methylation	N-terminal Methylation	R138	SysPTM-A
			Oxidation		M234, M303, M118	SysPTM-B
			Phosphorylation	O-Phosphorylation	Y229, S237, S4, T105, S228, S205, S2, S256, S275	SysPTM-A;SysPTM-B
			Ubiquitination		K337, K204, K286, K130, K269, K71, K314, K230, K307, K219, K292, K277, K321, K136, K115, K81, K215, K245, K142, K258, K203	SysPTM-A
P09110	ACAA1	Homo sapiens (Human)	Acetylation		K237, K395, K234	SysPTM-A
			Phosphorylation	O-Phosphorylation	Y323, T60, T59, S251, S141, T389, T252	SysPTM-A
			Ubiquitination		K292, K209	SysPTM-A;SysPTM-B
O95881	TXNDC12	Homo sapiens (Human)	Acetylation		K165	SysPTM-A
			Redox-active		CGAC66-69	SysPTM-A
			Phosphorylation	O-Phosphorylation	S64	SysPTM-A
Q99536	VAT1	Homo sapiens (Human)	Acetylation		S2, K271, K295	SysPTM-A;SysPTM-B
			Oxidation		M374, M261	SysPTM-B
			Phosphorylation	O-Phosphorylation	S17, S44, Y59, T211, S18, T80, T220, S2, Y240	SysPTM-A
P12956	XRCC6	Homo sapiens (Human)	Acetylation		K553, K553, K468, K31, K338, K539, K331, K392, K544, K114, K575, K461, K556, K282, K542, K317, S2	SysPTM-A
			Methylation	N-terminal Methylation	K92, K114, K207	SysPTM-A
			Oxidation		M346, M453, M580, M348	SysPTM-B
			Phosphorylation	O-Phosphorylation	S550, S306, T604, S6, Y534, S51, S27, T292, S552, T577, T455, S520, S180, S222, T541, S324, S477, T170, Y8, S37, S155, T307, Y530, Y7, S592, S2, Y103, Y588,	SysPTM-A;SysPTM-B
			Ubiquitination		K605, K526, K114, K92, K129, K553, K516, K94, K358, K596, K575, K238, K443, K591, K182, K287, K282, K338, K461, K357, K463, K445, K297, K351, K556, K565, K123, K582, K317, K570, K331, K539, K468, K31, K100, K451, K189, K542, K595, K206, K207, K392	SysPTM-A;SysPTM-B
A3R0T8	HIST1H1E	Homo sapiens (Human)	Phosphorylation		S36,S2	SysPTM-B
			Phosphorylation		S2	SysPTM-B
A8MUS3	RPL23A	Homo sapiens (Human)	Acetylation		K108	SysPTM-B
			Oxidation		K108	SysPTM-B
			Phosphorylation		M125, K116, K161	SysPTM-B
			Ubiquitination		T83, K153, S81, T80	SysPTM-B
B7Z5Z2	RRAS2	Homo sapiens (Human)	Phosphorylation		S192	SysPTM-B
			Acetylation		A2, M1	SysPTM-B
D3DSM7	COL6A1	Homo sapiens (Human)	Acetylation		K121	SysPTM-B
			Phosphorylation		S486	SysPTM-B
Q9BST8	HYOU1	Homo sapiens (Human)	Ubiquitination		K91	SysPTM-B
			Oxidation		M88	SysPTM-B
Q9BV43	PDIA5	Homo sapiens (Human)	Oxidation		M97	SysPTM-B
			Phosphorylation		T197	SysPTM-B
			Acetylation		K98	SysPTM-B
Q96RP9-2	GFM1	Homo sapiens (Human)	Ubiquitination		K299, K82, K321	SysPTM-B
P43897-2	TSFM	Homo sapiens (Human)	Oxidation		M284	SysPTM-B
			Phosphorylation		T345, S291	SysPTM-B
			Ubiquitination		K213	SysPTM-B
Q14643-6	ITPR1	Homo sapiens (Human)	Phosphorylation		S1598, S1577, S704, S1777	SysPTM-B
P60866-2	RPS20	Homo sapiens (Human)	Ubiquitination		K51, K67, K75, K34, K30, K8, K4	SysPTM-B
			Acetylation		A2	SysPTM-B
