# Supplementary material for: Signaling pathway network alterations in human ovarian cancers identified with quantitative mitochondrial proteomics
Source: EPMA J. 2019 Jun 8;10(2):153–72. doi: 10.1007/s13167-019-00170-5 (PMC6562010; doi:10.1007/s13167-019-00170-5)
Supplement: Supplementary file 10 — (XLS 44 kb) [file 13167_2019_170_MOESM10_ESM.xls]

## Sheet: Sheet1
Supplementary Table 6. 192 significant IPA canonical pathways involved mtDEPs were compared to our previous reported KEGG pathways (Li et al., 2018 [12]; Li et al., 2018 [13]).
Statistically Significant canonical pathways mined from 1198 mtDEPs with IPA	z score	KEGG pathways mined from 5115 mtEPs (Li et al., 2018[12])	Metabolic pathways involved in mtDEPs (Li et al., 2018 [13])
a-Adrenergic signaling	+
adrenomedullin signaling pathway	+
antiprliferative role of somatostatin receptor 2	+
cardiac hypertrophy signaling	+	+
CCR3 signaling in eosinophils	+
chemokine signaling	+
colorectal cancer metastasis signaling	+
CREB signaling in neurons	+
CXCR signaling	+
EIF2 signaling	+
endothelin-1 signaling	+
Ephrin B signaling	+
ephrin receptor signaling	+
fatty acid beta-oxidation I	+	+
Fmlp signaling in neutrophils	+
G beta Gamma signaling	+
glioblastoma multiforme signaling	+
glioma invasiveness signaling	+
glioma signaling	+
GNRH signaling	+
GP6 signaling pathway	+
Gαq signaling	+
huntington's disease signaling	+	+
IGF-1 signaling	+
IL-2 signaling	+
IL3 signaling	+
IL8 signaling	+
inhibition of matrix metalloproteases	+
integrin signaling	+
LXR/RXR activation	+
Mtor signaling	+
neuregulin signaling	+
neurpathic pain signaling in dorsal horn neurons	+
nitric oxide signaling in the cardiovascular system	+
non small cell lung cancer signaling	+
ovarian cancer signaling	+
oxidative phosphorylation	+	+	+
P2Y Purigenic receptor signaling pathway	+
PDGF sigaling	+
phospholipase C signaling	+
production of nitric oxide and reactive oxygen species in macrophages	+
regulation of Eif4 and p70s6k signaling	+
relaxin signaling	+
role of NANOR in mammalian embryonic stem cell pluripotency	+
role of NFAT in Cardiac hypertrophy	+	+
signaling by Rho family GTPases	+
TCA cycle II(eukaryotic)	+	+	+
Tec kinase signaling	+
Th2 pathway	+
thrombin signaling	+
thrombopoietin signaling	+
valine degradation I	+	+
acetone degradation I	-
actin cytoskeleton signaling	-	+
Acute phase response signaling	-
Aldosterone signaling in epithelial cells	-
allograft rejection signaling	-
altered T cell and B CELL signaling in rheumatoid arthritis	-
Amyloid processing	-
amyotrpphic lateral sclerosis signaling	-
androgen biosynthesis	-
androgen signaling	-
antigen presentation pathway	-
antioxidant action of vitamin c	-
apoptosis signaling	-
aryl hydrocarbon receptor signaling	-
atherosclerosis signaling	-
autoimmune thyroid disease signaling	-
axonal guidance signaling	-
B cell development	-
bile acid biosynthesis, neutral pathway	-
breast cancer reguation by stathmin1	-
bupropion degradation	-
calcium- induced T lymphocyte apoptosis	-
cardia beta adrenergic signaling	-
caveolar mediated endocytosis signaling	-
cd28 signaling in T HELPER cell	-
cdc42 signaling	-
celluar effects of sildenafil(viagra)	-
clathrin mediated endocytosis signaling	-
Coagulation system	-
communication between innate and adaptive immune cells	-
complement system	-	+
creatine phosphate biosynthesis	-
crosstalk between dendritic cells and natural killer cells	-
Dendritic cell maturation	-
D-myo- inositol(1,4,5,6)-tetrakisphosphate biosynthesis	-
D-myo- inositol(3,4,5,6)-tetrakisphosphate biosynthesis	-
D-myo-inositol 5-phosphate metabolism	-
dopamine degradation	-
dopamine receptor signaling	-
endoplasmic reticulum stress pathway	-
estrogen biosynthesis	-
ethanol degradation II	-
FAK sigaling	-
Fatty acid beta-oxidation III	-	+
folate polyglutamylation	-
formaldehyde oxidation II	-
FXR/RXR activation	-
G protein signaling mediated by tubby	-
Gap junction sigaling	-
glucocorticoid biosynthesis	-
glucocorticoid receptor signaling	-
glutaryl-COA degradation	-
glutathione redox reaction II	-	+
glutathione redox reactions I	-	+
glutathone mediated detoxification	-
glycine cleavage complex	-
glycine degradation(creatine biosythesis)	-
GM-CSF signaling	-
GPCR-mediated integration of enteroendocrine signaling	-
GPCR-mediated nutrient sensing in enteroendocrine	-
Graft- versus host disease signaling	-
granzyme A signaling	-
granzyme B signaling	-
Gαi signaling	-
heme degradation	-
hepatic fibrosis/hepatic stellate cell activation	-
histamine degradation	-
Icos icos signaling in T helper cells	-
IL-1 signaling	-
IL15 signaling	-
IL-4 signaling	-
ILK sigaling	-
induction of apoptosis by HIV1	-
interferon signaling	-
intrinsic prothrombin activation pathway	-
iron homeostasis signaling pathway	-
isoleucine degradation I	-	+
ketogenesis	-
KETOlysis	-
leptin signaling in obesity	-
LPS/IL-1 mediated inhibition of RXR function	-
Melatonin degradation II	-
melatonin signaling	-
mevalonate pathway	-
mitochondrial dysfunction	-
MSP-RON signaling pathway	-
NAD Phosphorylation and dephosphorylation	-
NAD salvage pathway II	-
netrin signaling	-
neuroprotective role of THOP1 in Alzheimer's disease	-	+
nicotine degradation II	-
noradrenaline and adrenaline degradation	-
NRF-mediated oxidative stress response	-
nur77 signaling in T lymphocytes	-
oncostatn M signaling	-
osteoarthritis pathway	-
OX40 signaling pathway	-
PCP pathway	-
phagoaome maturtion	-	+
phagosome formation	-	+
PPAR-α/RXRα activation	-
primary immunodeficiency signaling	-
proline biosynthesis	-
protein kinase A signaling	-
protein ubiquitination pathway	-
putrescine degradation III	-
PXR/RXR activation	-
pyrimidine deoxyribonucleotides de novo biosynthesis I	-
RAS activation	-
RhoA signaling	-
RhoGDI Signaling	-
role of JAK family kinase in IL 6 type cytokine sigaling	-
ROLE of JAK2 in hormone-like Cytokine signaling	-
role of macrophages,fibroblasts and endothelial cell in rheumatoid arthrisis	-
role of NFAT in regulation of the immune response	-
role of tissue factor in cancer	-
serotonin degradation	-
sertoli cell sertoli cell junction signaling	-
sirtuin signaling pathway	-
superpathway of cholesterol biosynthesis	-
superpathway of gerannyllgeranyldiphosphate biosynthdsis I	-
superpathway of melatonin degradation	-
superpathway of serine and glycine biosynthesis I	-
synaptic long term depression	-
synaptic long term potentiation	-
systemic lupus erythematosus signaling	-
T helper cell differentiation	-
telomere extension by telomerase	-
TH1 and th2 activation pathway	-
TH1 pathway	-
Tight junction signaling	-
tryptophan degradation III	-	+
tryptophan degradation x	-	+
type I diabetes mellitus signaling	-
unfold protein response	-
UVA-induced MAPK signaling	-
virus entry via endocytic pathways	-
vitamin-C transport	-
WNT/ca+ pathway	-
xenobiotic metabolism signaling	-
